# Supplementary material for: Walk and listen: A multidimensional study on the soundscape of a University District
Source: PLoS One. 2026 Feb 20;21(2):e0343065. doi: 10.1371/journal.pone.0343065 (PMC12923137; doi:10.1371/journal.pone.0343065)
Supplement: S3 Table — For each soundwalk and for each specific site, the table reports the corresponding data: soundwalk questionnaire responses and the related ISO Pleasant and Eventful values, psychoacoustic indices, and meteorological data. (XLSX) [file pone.0343065.s003.xlsx]

## Sheet: English
Number of soundwalk	Site	ISO Pleasant	ISO Eventful	Vibrant	Eventful	Pleasant	Calm	Monotonus	Uneventful	Annoying	Chaotic	Fluctuation Strength	Level Fast_A	Loudness	Roughness	Sharpness	Tonality	Temperature Out	Humidity Out	Wind speed	Wind direction	Solar radiation	UV index	How noisy is this place?	Did you perceive any sound events or sudden noises?	How disturbing do you find the sound events?	How unpleasant is this place?	How appropriate is the place for the context?	Would you visit this place again?
1	1	0.202532	0.152532	3	3	3	3	1	1	0	3	0.0131766	57.0623	10.5058	0.151401	1.54097	0.141048	22.6	64	0.4	ESE	262	0.9	3	(2) No	1	2	5	(4) Often
1	1	-0.126266	0.228798	1	3	1	1	0	0	3	3	0.0131766	57.0623	10.5058	0.151401	1.54097	0.141048	22.6	64	0.4	ESE	262	0.9	4	(1) Yes	3	3	2	(2) Rarely
1	1	0.0737339	-0.0762661	1	2	2	2	2	3	0	2	0.0131766	57.0623	10.5058	0.151401	1.54097	0.141048	22.6	64	0.4	ESE	262	0.9	2	(2) No	2	2	4	(3) Sometimes
1	1	0.0237339	0.283863	3	3	2	0	0	1	1	4	0.0131766	57.0623	10.5058	0.151401	1.54097	0.141048	22.6	64	0.4	ESE	262	0.9	3	(1) Yes	2	2	4	(3) Sometimes
1	1	0.102532	0.152532	3	3	2	2	1	1	1	2	0.0131766	57.0623	10.5058	0.151401	1.54097	0.141048	22.6	64	0.4	ESE	262	0.9	3	(1) Yes	2	1	4	(3) Sometimes
1	1	0.0525322	0.255064	3	4	1	1	0	1	1	2	0.0131766	57.0623	10.5058	0.151401	1.54097	0.141048	22.6	64	0.4	ESE	262	0.9	3	(1) Yes	3	2	4	(4) Often
1	1	0.152532	-0.152532	2	1	3	3	2	3	1	1	0.0131766	57.0623	10.5058	0.151401	1.54097	0.141048	22.6	64	0.4	ESE	262	0.9	3	(1) Yes	3	1	4	(4) Often
1	1	0.15	0.05	2	2	3	1	2	1	0	1	0.0131766	57.0623	10.5058	0.151401	1.54097	0.141048	22.6	64	0.4	ESE	262	0.9	3	(2) No	3	1	4	(3) Sometimes
1	1	0	0	4	4	4	4	4	4	4	4	0.0131766	57.0623	10.5058	0.151401	1.54097	0.141048	22.6	64	0.4	ESE	262	0.9	1	(1) Yes	1	1	4	(4) Often
2	1	-0.257597	0	0	0	1	0	3	0	3	3	0.00977661	54.1055	8.96589	0.136957	1.47957	0.0902523	19.6	77	0.4	S	430	2	3	(1) Yes	4	3	3	(3) Sometimes
2	1	-0.05	0.152532	2	3	1	2	1	1	2	3	0.00977661	54.1055	8.96589	0.136957	1.47957	0.0902523	19.6	77	0.4	S	430	2	4	(1) Yes	3	2	4	(4) Often
2	1	-0.205064	0	1	2	1	1	3	2	3	3	0.00977661	54.1055	8.96589	0.136957	1.47957	0.0902523	19.6	77	0.4	S	430	2	3	(2) No	3	2	2	(3) Sometimes
2	1	-0.178798	0.178798	1	2	1	0	1	0	3	3	0.00977661	54.1055	8.96589	0.136957	1.47957	0.0902523	19.6	77	0.4	S	430	2	5	(2) No	4	4	3	(2) Rarely
2	1	0	0.205064	2	3	2	1	0	1	2	3	0.00977661	54.1055	8.96589	0.136957	1.47957	0.0902523	19.6	77	0.4	S	430	2	3	(1) Yes	3	2	3	(4) Often
2	1	0.128798	0.126266	3	3	2	2	1	1	1	1	0.00977661	54.1055	8.96589	0.136957	1.47957	0.0902523	19.6	77	0.4	S	430	2	3	(3) I don't know	3	2	4	(3) Sometimes
2	1	-0.255064	0.255064	1	3	0	0	1	0	3	4	0.00977661	54.1055	8.96589	0.136957	1.47957	0.0902523	19.6	77	0.4	S	430	2	4	(1) Yes	4	4	1	(3) Sometimes
2	1	-0.128798	0.178798	1	3	1	0	1	1	2	3	0.00977661	54.1055	8.96589	0.136957	1.47957	0.0902523	19.6	77	0.4	S	430	2	4	(1) Yes	3	3	3	(4) Often
2	1	0.05	0.05	2	3	3	2	2	2	2	2	0.00977661	54.1055	8.96589	0.136957	1.47957	0.0902523	19.6	77	0.4	S	430	2	3	(1) Yes	3	2	4	(4) Often
3	1	-0.1	0.1	1	3	1	3	1	1	3	3	0.0166035	55.0622	9.53797	0.14695	1.63593	0.104188	8	43	1.3	ENE	0	0	4	(1) Yes	4	4	1	(3) Sometimes
3	1	0.05	-0.0525322	2	3	4	3	3	3	3	2	0.0166035	55.0622	9.53797	0.14695	1.63593	0.104188	8	43	1.3	ENE	0	0	2	(1) Yes	2	1	3	(3) Sometimes
3	1	0.178798	0.126266	3	3	3	3	1	1	1	2	0.0166035	55.0622	9.53797	0.14695	1.63593	0.104188	8	43	1.3	ENE	0	0	3	(1) Yes	2	2	4	(4) Often
3	1	-0.1	0.307597	3	3	1	0	0	0	3	3	0.0166035	55.0622	9.53797	0.14695	1.63593	0.104188	8	43	1.3	ENE	0	0	4	(1) Yes	4	3	2	(3) Sometimes
3	1	0.0737339	-0.0313305	0	3	3	3	3	1	1	1	0.0166035	55.0622	9.53797	0.14695	1.63593	0.104188	8	43	1.3	ENE	0	0	2	(1) Yes	2	2	4	(4) Often
3	1	-0.1	0.307597	3	4	1	0	0	1	3	3	0.0166035	55.0622	9.53797	0.14695	1.63593	0.104188	8	43	1.3	ENE	0	0	4	(1) Yes	4	2	4	(2) Rarely
3	1	-0.176266	0.228798	2	3	0	1	1	0	3	3	0.0166035	55.0622	9.53797	0.14695	1.63593	0.104188	8	43	1.3	ENE	0	0	4	(1) Yes	3	3	3	(4) Often
3	1	0.128798	0.0262661	2	3	2	2	0	3	1	1	0.0166035	55.0622	9.53797	0.14695	1.63593	0.104188	8	43	1.3	ENE	0	0	3	(1) Yes	2	1	5	(4) Often
3	1	-0.178798	0.126266	0	3	1	1	1	1	3	3	0.0166035	55.0622	9.53797	0.14695	1.63593	0.104188	8	43	1.3	ENE	0	0	3	(1) Yes	4	3	4	(3) Sometimes
3	1	-0.0025322	-0.102532	1	1	2	3	3	2	1	3	0.0166035	55.0622	9.53797	0.14695	1.63593	0.104188	8	43	1.3	ENE	0	0	3	(1) Yes	3	3	3	(1) Never
3	1	-0.0787983	-0.0787983	0	2	1	1	3	2	1	1	0.0166035	55.0622	9.53797	0.14695	1.63593	0.104188	8	43	1.3	ENE	0	0	2	(1) Yes	2	3	3	(3) Sometimes
3	1	0.126266	0.0237339	2	3	3	2	2	2	1	1	0.0166035	55.0622	9.53797	0.14695	1.63593	0.104188	8	43	1.3	ENE	0	0	3	(1) Yes	3	2	4	(4) Often
3	1	-0.278798	0.176266	1	3	0	1	2	0	4	3	0.0166035	55.0622	9.53797	0.14695	1.63593	0.104188	8	43	1.3	ENE	0	0	3	(1) Yes	4	4	3	(3) Sometimes
3	1	0.178798	0.126266	3	3	3	2	1	1	1	1	0.0166035	55.0622	9.53797	0.14695	1.63593	0.104188	8	43	1.3	ENE	0	0	2	(1) Yes	3	2	3	(4) Often
3	1	0.0237339	-0.23133	0	1	2	2	3	3	1	0	0.0166035	55.0622	9.53797	0.14695	1.63593	0.104188	8	43	1.3	ENE	0	0	3	(2) No	2	2	4	(3) Sometimes
3	1	0.0787983	-0.126266	2	2	2	2	1	4	2	0	0.0166035	55.0622	9.53797	0.14695	1.63593	0.104188	8	43	1.3	ENE	0	0	3	(1) Yes	2	3	3	(3) Sometimes
3	1	-0.05	0.05	1	3	1	1	1	2	2	1	0.0166035	55.0622	9.53797	0.14695	1.63593	0.104188	8	43	1.3	ENE	0	0	3	(1) Yes	2	2	4	(3) Sometimes
4	1	0.102532	0.152532	3	3	1	2	1	1	0	2	0.0133715	55.9418	10.4285	0.110575	1.92709	0.100971	9.1	24	2.2	N	11	0	3	(3) I don't know	3	1	4	(3) Sometimes
4	1	0.228798	0.226266	3	4	4	2	1	0	1	1	0.0133715	55.9418	10.4285	0.110575	1.92709	0.100971	9.1	24	2.2	N	11	0	3	(1) Yes	1	1	4	(3) Sometimes
4	1	0.15	-0.155064	1	2	3	3	3	3	0	1	0.0133715	55.9418	10.4285	0.110575	1.92709	0.100971	9.1	24	2.2	N	11	0	2	(1) Yes	3	1	4	(5) Very often
4	1	-0.152532	0.152532	1	3	1	1	1	1	3	3	0.0133715	55.9418	10.4285	0.110575	1.92709	0.100971	9.1	24	2.2	N	11	0	3	(1) Yes	3	3	4	(3) Sometimes
4	1	0.176266	0.178798	3	3	3	0	1	1	0	1	0.0133715	55.9418	10.4285	0.110575	1.92709	0.100971	9.1	24	2.2	N	11	0	3	(3) I don't know	2	1	3	(3) Sometimes
4	1	-0.126266	0.176266	1	4	1	2	1	1	3	3	0.0133715	55.9418	10.4285	0.110575	1.92709	0.100971	9.1	24	2.2	N	11	0	4	(1) Yes	3	3	4	(3) Sometimes
4	1	0.126266	0.0737339	1	3	2	2	1	1	0	1	0.0133715	55.9418	10.4285	0.110575	1.92709	0.100971	9.1	24	2.2	N	11	0	3	(3) I don't know	3	3	3	(4) Often
4	1	-0.0262661	0.176266	1	3	2	1	1	0	2	2	0.0133715	55.9418	10.4285	0.110575	1.92709	0.100971	9.1	24	2.2	N	11	0	3	(1) Yes	2	2	4	(3) Sometimes
4	1	0.0262661	0.178798	3	3	2	2	1	1	2	3	0.0133715	55.9418	10.4285	0.110575	1.92709	0.100971	9.1	24	2.2	N	11	0	3	(1) Yes	3	2	3	(4) Often
4	1	0	0.102532	3	3	2	2	2	2	2	3	0.0133715	55.9418	10.4285	0.110575	1.92709	0.100971	9.1	24	2.2	N	11	0	3	(1) Yes	3	2	4	(4) Often
4	1	0.152532	0.102532	2	2	3	2	0	1	1	2	0.0133715	55.9418	10.4285	0.110575	1.92709	0.100971	9.1	24	2.2	N	11	0	3	(1) Yes	2	2	3	(3) Sometimes
4	1	-0.0262661	-0.0262661	1	3	1	2	2	3	1	2	0.0133715	55.9418	10.4285	0.110575	1.92709	0.100971	9.1	24	2.2	N	11	0	3	(2) No	3	3	4	(4) Often
4	1	0.228798	0.173734	1	4	3	3	0	0	0	1	0.0133715	55.9418	10.4285	0.110575	1.92709	0.100971	9.1	24	2.2	N	11	0	3	(1) Yes	2	1	3	(4) Often
4	1	-0.0550644	0.15	2	3	3	1	4	0	2	3	0.0133715	55.9418	10.4285	0.110575	1.92709	0.100971	9.1	24	2.2	N	11	0	3	(1) Yes	2	2	3	(3) Sometimes
4	1	0.128798	0.0737339	2	3	2	3	1	1	1	1	0.0133715	55.9418	10.4285	0.110575	1.92709	0.100971	9.1	24	2.2	N	11	0	2	(1) Yes	2	2	4	(3) Sometimes
4	1	0.205064	0.0525322	3	2	3	3	0	2	1	2	0.0133715	55.9418	10.4285	0.110575	1.92709	0.100971	9.1	24	2.2	N	11	0	2	(2) No	1	1	2	(2) Rarely
4	1	-0.0025322	0.205064	2	3	2	0	1	1	1	3	0.0133715	55.9418	10.4285	0.110575	1.92709	0.100971	9.1	24	2.2	N	11	0	3	(1) Yes	3	3	4	(3) Sometimes
4	1	0.278798	0.0737339	2	3	4	3	1	1	0	1	0.0133715	55.9418	10.4285	0.110575	1.92709	0.100971	9.1	24	2.2	N	11	0	2	(2) No	2	1	4	(4) Often
4	1	0	0.152532	2	3	1	1	1	1	1	2	0.0133715	55.9418	10.4285	0.110575	1.92709	0.100971	9.1	24	2.2	N	11	0	3	(1) Yes	3	3	4	(3) Sometimes
4	1	-0.0262661	0.126266	1	3	2	2	1	1	2	3	0.0133715	55.9418	10.4285	0.110575	1.92709	0.100971	9.1	24	2.2	N	11	0	2	(1) Yes	2	2	3	(2) Rarely
5	1	0.0262661	-0.0237339	3	2	3	2	2	3	3	2	0.0102191	60.0398	14.1192	0.0963763	2.07593	0.158458	11.5	83	0.4	NW	10	0	3	(2) No	3	2	3	(4) Often
5	1	-0.205064	0	1	1	1	1	3	1	3	3	0.0102191	60.0398	14.1192	0.0963763	2.07593	0.158458	11.5	83	0.4	NW	10	0	4	(1) Yes	3	3	3	(2) Rarely
5	1	-0.152532	0.255064	2	4	1	0	1	1	3	3	0.0102191	60.0398	14.1192	0.0963763	2.07593	0.158458	11.5	83	0.4	NW	10	0	4	(2) No	4	5	2	(2) Rarely
5	1	-0.252532	0.257597	3	3	0	0	1	1	4	4	0.0102191	60.0398	14.1192	0.0963763	2.07593	0.158458	11.5	83	0.4	NW	10	0	4	(1) Yes	4	3	4	(3) Sometimes
5	1	-0.0237339	0.33133	3	4	1	1	0	0	2	3	0.0102191	60.0398	14.1192	0.0963763	2.07593	0.158458	11.5	83	0.4	NW	10	0	4	(1) Yes	4	3	3	(3) Sometimes
5	1	-0.0525322	0.152532	2	3	2	1	2	1	2	3	0.0102191	60.0398	14.1192	0.0963763	2.07593	0.158458	11.5	83	0.4	NW	10	0	4	(1) Yes	3	3	3	(3) Sometimes
5	1	0.0762661	0.228798	3	4	2	1	1	1	1	2	0.0102191	60.0398	14.1192	0.0963763	2.07593	0.158458	11.5	83	0.4	NW	10	0	2	(2) No	2	2	4	(2) Rarely
5	1	-0.152532	0.202532	1	3	1	1	1	0	3	3	0.0102191	60.0398	14.1192	0.0963763	2.07593	0.158458	11.5	83	0.4	NW	10	0	4	(1) Yes	4	4	4	(2) Rarely
5	1	0.0525322	0.05	3	4	2	3	2	3	2	2	0.0102191	60.0398	14.1192	0.0963763	2.07593	0.158458	11.5	83	0.4	NW	10	0	3	(1) Yes	2	2	3	(4) Often
5	1	-0.228798	0.176266	0	3	1	1	1	0	4	3	0.0102191	60.0398	14.1192	0.0963763	2.07593	0.158458	11.5	83	0.4	NW	10	0	4	(1) Yes	4	3	4	(2) Rarely
5	1	0	0.155064	3	2	1	1	1	1	1	3	0.0102191	60.0398	14.1192	0.0963763	2.07593	0.158458	11.5	83	0.4	NW	10	0	3	(1) Yes	3	2	4	(3) Sometimes
5	1	-0.0737339	0.28133	3	3	1	1	0	0	3	3	0.0102191	60.0398	14.1192	0.0963763	2.07593	0.158458	11.5	83	0.4	NW	10	0	3	(1) Yes	3	3	4	(3) Sometimes
5	1	-0.152532	0.252532	1	4	1	1	1	0	3	3	0.0102191	60.0398	14.1192	0.0963763	2.07593	0.158458	11.5	83	0.4	NW	10	0	4	(1) Yes	4	3	3	(2) Rarely
5	1	-0.228798	0.178798	2	3	0	1	2	1	3	4	0.0102191	60.0398	14.1192	0.0963763	2.07593	0.158458	11.5	83	0.4	NW	10	0	3	(1) Yes	4	3	2	(3) Sometimes
5	1	-0.152532	0.202532	2	4	1	1	2	1	3	3	0.0102191	60.0398	14.1192	0.0963763	2.07593	0.158458	11.5	83	0.4	NW	10	0	3	(1) Yes	3	3	2	(2) Rarely
1	2	0.305064	-0.102532	3	3	4	4	2	4	0	1	0.0106345	58.1206	12.432	0.0782998	2.44645	0.0681862	22.6	64	0.4	ESE	262	0.9	2	(2) No	1	1	5	(5) Very often
1	2	0.28133	0.126266	3	3	3	3	0	1	0	1	0.0106345	58.1206	12.432	0.0782998	2.44645	0.0681862	22.6	64	0.4	ESE	262	0.9	3	(1) Yes	1	1	4	(3) Sometimes
1	2	0.28133	-0.0237339	3	1	3	3	0	2	0	1	0.0106345	58.1206	12.432	0.0782998	2.44645	0.0681862	22.6	64	0.4	ESE	262	0.9	2	(2) No	1	1	4	(4) Often
1	2	0.228798	0.0237339	2	3	3	3	1	2	0	1	0.0106345	58.1206	12.432	0.0782998	2.44645	0.0681862	22.6	64	0.4	ESE	262	0.9	2	(1) Yes	1	1	4	(4) Often
1	2	0.228798	0.0737339	3	3	3	3	2	1	0	1	0.0106345	58.1206	12.432	0.0782998	2.44645	0.0681862	22.6	64	0.4	ESE	262	0.9	2	(1) Yes	1	1	4	(4) Often
1	2	0.228798	-0.0262661	2	1	3	3	1	1	0	1	0.0106345	58.1206	12.432	0.0782998	2.44645	0.0681862	22.6	64	0.4	ESE	262	0.9	2	(3) I don't know	1	1	4	(4) Often
1	2	0.102532	-0.152532	1	1	3	3	1	3	2	1	0.0106345	58.1206	12.432	0.0782998	2.44645	0.0681862	22.6	64	0.4	ESE	262	0.9	2	(1) Yes	2	2	4	(4) Often
1	2	0.383863	0.123734	3	4	4	4	0	1	0	0	0.0106345	58.1206	12.432	0.0782998	2.44645	0.0681862	22.6	64	0.4	ESE	262	0.9	2	(2) No	1	1	4	(4) Often
1	2	0.1	-0.0525322	1	3	3	3	2	3	1	2	0.0106345	58.1206	12.432	0.0782998	2.44645	0.0681862	22.6	64	0.4	ESE	262	0.9	2	(1) Yes	2	1	2	(3) Sometimes
2	2	0.205064	-0.1	3	1	3	3	1	3	1	1	0.00705133	57.3334	12.6474	0.0659148	2.31911	0.097354	19.6	77	0.4	S	430	2	2	(2) No	2	2	4	(4) Often
2	2	0.305064	-0.152532	2	1	4	4	1	3	0	1	0.00705133	57.3334	12.6474	0.0659148	2.31911	0.097354	19.6	77	0.4	S	430	2	2	(2) No	1	1	4	(5) Very often
2	2	0.178798	-0.0787983	1	2	3	4	1	2	1	1	0.00705133	57.3334	12.6474	0.0659148	2.31911	0.097354	19.6	77	0.4	S	430	2	2	(1) Yes	2	2	3	(4) Often
2	2	0.152532	-0.102532	1	1	3	3	1	2	1	1	0.00705133	57.3334	12.6474	0.0659148	2.31911	0.097354	19.6	77	0.4	S	430	2	2	(1) Yes	3	2	3	(3) Sometimes
2	2	0.178798	0.0737339	2	3	3	3	1	1	1	1	0.00705133	57.3334	12.6474	0.0659148	2.31911	0.097354	19.6	77	0.4	S	430	2	3	(1) Yes	2	1	3	(4) Often
2	2	0.0025322	0.255064	3	4	2	2	0	1	3	3	0.00705133	57.3334	12.6474	0.0659148	2.31911	0.097354	19.6	77	0.4	S	430	2	2	(3) I don't know	3	4	3	(2) Rarely
2	2	0.18133	-0.0737339	3	1	2	3	0	3	1	1	0.00705133	57.3334	12.6474	0.0659148	2.31911	0.097354	19.6	77	0.4	S	430	2	3	(1) Yes	2	2	3	(4) Often
2	2	0.128798	0.0737339	3	3	2	3	2	1	1	1	0.00705133	57.3334	12.6474	0.0659148	2.31911	0.097354	19.6	77	0.4	S	430	2	3	(1) Yes	2	3	3	(4) Often
2	2	0.152532	-0.05	3	2	4	3	2	3	2	2	0.00705133	57.3334	12.6474	0.0659148	2.31911	0.097354	19.6	77	0.4	S	430	2	3	(1) Yes	3	2	5	(4) Often
3	2	0.152532	-0.0525322	1	1	3	3	1	1	1	1	0.00747537	53.5891	9.52543	0.0846955	2.08466	0.0391722	8	43	1.3	ENE	0	0	2	(1) Yes	3	2	3	(4) Often
3	2	0.0762661	0.0262661	3	3	4	3	2	3	3	3	0.00747537	53.5891	9.52543	0.0846955	2.08466	0.0391722	8	43	1.3	ENE	0	0	2	(1) Yes	2	1	3	(3) Sometimes
3	2	0.23133	-0.0762661	3	2	3	4	1	3	1	1	0.00747537	53.5891	9.52543	0.0846955	2.08466	0.0391722	8	43	1.3	ENE	0	0	1	(2) No	2	1	4	(4) Often
3	2	0.176266	-0.178798	1	1	4	3	2	3	1	1	0.00747537	53.5891	9.52543	0.0846955	2.08466	0.0391722	8	43	1.3	ENE	0	0	2	(2) No	2	1	4	(5) Very often
3	2	0.0474678	-0.307597	0	0	3	3	4	3	1	1	0.00747537	53.5891	9.52543	0.0846955	2.08466	0.0391722	8	43	1.3	ENE	0	0	3	(2) No	3	4	4	(4) Often
3	2	0.0262661	0.23133	3	3	2	1	0	1	2	3	0.00747537	53.5891	9.52543	0.0846955	2.08466	0.0391722	8	43	1.3	ENE	0	0	3	(1) Yes	3	2	3	(4) Often
3	2	0.178798	0.0237339	2	2	3	3	1	1	1	1	0.00747537	53.5891	9.52543	0.0846955	2.08466	0.0391722	8	43	1.3	ENE	0	0	3	(1) Yes	2	1	4	(4) Often
3	2	0.18133	-0.128798	3	2	3	4	2	3	2	0	0.00747537	53.5891	9.52543	0.0846955	2.08466	0.0391722	8	43	1.3	ENE	0	0	2	(2) No	1	1	4	(5) Very often
3	2	0.155064	0.152532	3	3	2	2	0	1	1	1	0.00747537	53.5891	9.52543	0.0846955	2.08466	0.0391722	8	43	1.3	ENE	0	0	2	(1) Yes	2	1	3	(4) Often
3	2	0.178798	-0.126266	3	1	3	3	2	3	1	1	0.00747537	53.5891	9.52543	0.0846955	2.08466	0.0391722	8	43	1.3	ENE	0	0	2	(1) Yes	2	1	2	(4) Often
3	2	0.128798	-0.0262661	1	2	2	3	0	2	1	1	0.00747537	53.5891	9.52543	0.0846955	2.08466	0.0391722	8	43	1.3	ENE	0	0	2	(1) Yes	3	1	4	(3) Sometimes
3	2	0.28133	-0.0762661	3	2	4	3	1	3	1	0	0.00747537	53.5891	9.52543	0.0846955	2.08466	0.0391722	8	43	1.3	ENE	0	0	1	(2) No	1	1	5	(5) Very often
3	2	0.202532	-0.202532	2	1	3	3	2	4	0	1	0.00747537	53.5891	9.52543	0.0846955	2.08466	0.0391722	8	43	1.3	ENE	0	0	3	(1) Yes	1	1	5	(5) Very often
3	2	0.205064	0	3	1	3	3	1	1	1	1	0.00747537	53.5891	9.52543	0.0846955	2.08466	0.0391722	8	43	1.3	ENE	0	0	2	(1) Yes	2	1	4	(4) Often
3	2	0.28133	0.0737339	3	3	3	3	1	1	0	0	0.00747537	53.5891	9.52543	0.0846955	2.08466	0.0391722	8	43	1.3	ENE	0	0	2	(2) No	1	1	4	(4) Often
3	2	0.28133	-0.228798	3	1	4	4	2	4	1	0	0.00747537	53.5891	9.52543	0.0846955	2.08466	0.0391722	8	43	1.3	ENE	0	0	2	(1) Yes	2	1	4	(4) Often
3	2	0.202532	0.1	2	3	3	3	1	1	0	2	0.00747537	53.5891	9.52543	0.0846955	2.08466	0.0391722	8	43	1.3	ENE	0	0	3	(1) Yes	1	1	4	(3) Sometimes
4	2	0.18133	-0.0237339	3	2	2	3	0	3	1	1	0.00902296	55.2207	10.5244	0.0904481	2.08151	0.0641011	9.1	24	2.2	N	11	0	2	(1) Yes	3	1	4	(4) Often
4	2	0.33133	-0.0762661	3	2	4	3	1	3	0	0	0.00902296	55.2207	10.5244	0.0904481	2.08151	0.0641011	9.1	24	2.2	N	11	0	2	(2) No	1	1	4	(4) Often
4	2	0.05	-0.0474678	2	0	2	1	1	2	1	2	0.00902296	55.2207	10.5244	0.0904481	2.08151	0.0641011	9.1	24	2.2	N	11	0	2	(3) I don't know	2	1	4	(4) Often
4	2	0.152532	-0.152532	2	1	3	3	2	3	1	1	0.00902296	55.2207	10.5244	0.0904481	2.08151	0.0641011	9.1	24	2.2	N	11	0	2	(2) No	1	1	4	(4) Often
4	2	0.126266	-0.126266	2	1	3	3	2	3	1	2	0.00902296	55.2207	10.5244	0.0904481	2.08151	0.0641011	9.1	24	2.2	N	11	0	2	(1) Yes	1	1	2	(2) Rarely
4	2	0.105064	0.1	3	3	2	3	1	1	2	1	0.00902296	55.2207	10.5244	0.0904481	2.08151	0.0641011	9.1	24	2.2	N	11	0	2	(1) Yes	3	2	4	(3) Sometimes
4	2	0.255064	0	3	2	3	3	1	2	0	1	0.00902296	55.2207	10.5244	0.0904481	2.08151	0.0641011	9.1	24	2.2	N	11	0	2	(2) No	1	1	4	(4) Often
4	2	0.05	0.102532	2	2	2	1	1	1	1	2	0.00902296	55.2207	10.5244	0.0904481	2.08151	0.0641011	9.1	24	2.2	N	11	0	3	(2) No	3	2	4	(3) Sometimes
4	2	0.152532	0.1	2	3	3	3	1	1	1	2	0.00902296	55.2207	10.5244	0.0904481	2.08151	0.0641011	9.1	24	2.2	N	11	0	2	(1) Yes	1	1	4	(4) Often
4	2	0.0762661	0.0762661	3	3	3	2	2	2	2	2	0.00902296	55.2207	10.5244	0.0904481	2.08151	0.0641011	9.1	24	2.2	N	11	0	3	(1) Yes	1	2	4	(5) Very often
4	2	0.0025322	0.205064	3	3	2	1	0	1	3	2	0.00902296	55.2207	10.5244	0.0904481	2.08151	0.0641011	9.1	24	2.2	N	11	0	4	(1) Yes	3	3	4	(3) Sometimes
4	2	0.152532	-0.152532	1	1	3	3	1	3	1	1	0.00902296	55.2207	10.5244	0.0904481	2.08151	0.0641011	9.1	24	2.2	N	11	0	2	(2) No	2	2	4	(4) Often
4	2	0.252532	-0.105064	2	2	4	4	3	2	0	1	0.00902296	55.2207	10.5244	0.0904481	2.08151	0.0641011	9.1	24	2.2	N	11	0	2	(1) Yes	1	1	5	(4) Often
4	2	0.0237339	0.0787983	3	3	2	1	2	3	1	3	0.00902296	55.2207	10.5244	0.0904481	2.08151	0.0641011	9.1	24	2.2	N	11	0	3	(1) Yes	3	2	4	(3) Sometimes
4	2	0.228798	-0.178798	2	1	3	3	2	3	0	0	0.00902296	55.2207	10.5244	0.0904481	2.08151	0.0641011	9.1	24	2.2	N	11	0	2	(2) No	1	1	4	(4) Often
4	2	-0.0262661	0.178798	2	3	2	1	1	1	2	3	0.00902296	55.2207	10.5244	0.0904481	2.08151	0.0641011	9.1	24	2.2	N	11	0	3	(2) No	3	1	1	(2) Rarely
4	2	0.152532	-0.152532	1	1	3	3	1	3	1	1	0.00902296	55.2207	10.5244	0.0904481	2.08151	0.0641011	9.1	24	2.2	N	11	0	2	(1) Yes	2	1	3	(3) Sometimes
4	2	0.202532	-0.152532	1	1	3	3	1	3	0	1	0.00902296	55.2207	10.5244	0.0904481	2.08151	0.0641011	9.1	24	2.2	N	11	0	2	(2) No	2	1	4	(4) Often
4	2	0.102532	-0.05	2	2	1	2	1	3	0	1	0.00902296	55.2207	10.5244	0.0904481	2.08151	0.0641011	9.1	24	2.2	N	11	0	2	(2) No	1	2	3	(4) Often
4	2	0.228798	-0.0237339	3	2	3	2	1	3	0	1	0.00902296	55.2207	10.5244	0.0904481	2.08151	0.0641011	9.1	24	2.2	N	11	0	2	(2) No	1	1	4	(3) Sometimes
5	2	0.305064	-0.305064	1	0	4	4	1	4	0	0	0.0062973	54.3863	9.80967	0.0654245	2.28963	0.0307012	11.5	83	0.4	NW	10	0	1	(2) No	1	1	3	(5) Very often
5	2	0.152532	0	2	3	3	3	1	3	1	2	0.0062973	54.3863	9.80967	0.0654245	2.28963	0.0307012	11.5	83	0.4	NW	10	0	2	(2) No	2	1	3	(4) Often
5	2	0.28133	-0.126266	3	1	3	3	1	3	0	0	0.0062973	54.3863	9.80967	0.0654245	2.28963	0.0307012	11.5	83	0.4	NW	10	0	2	(2) No	1	1	5	(4) Often
5	2	0.305064	-0.255064	1	1	4	4	1	4	0	0	0.0062973	54.3863	9.80967	0.0654245	2.28963	0.0307012	11.5	83	0.4	NW	10	0	2	(2) No	2	1	5	(4) Often
5	2	0.178798	-0.0262661	2	2	3	3	1	2	1	1	0.0062973	54.3863	9.80967	0.0654245	2.28963	0.0307012	11.5	83	0.4	NW	10	0	2	(2) No	1	1	4	(4) Often
5	2	0.176266	-0.178798	1	1	3	3	2	3	0	1	0.0062973	54.3863	9.80967	0.0654245	2.28963	0.0307012	11.5	83	0.4	NW	10	0	2	(2) No	1	1	2	(3) Sometimes
5	2	0.176266	-0.228798	1	0	3	3	2	3	0	1	0.0062973	54.3863	9.80967	0.0654245	2.28963	0.0307012	11.5	83	0.4	NW	10	0	2	(2) No	3	1	4	(3) Sometimes
5	2	0.205064	-0.05	3	1	3	3	1	2	1	1	0.0062973	54.3863	9.80967	0.0654245	2.28963	0.0307012	11.5	83	0.4	NW	10	0	2	(1) Yes	2	1	4	(4) Often
5	2	0.05	-0.102532	2	2	3	3	3	3	2	2	0.0062973	54.3863	9.80967	0.0654245	2.28963	0.0307012	11.5	83	0.4	NW	10	0	2	(2) No	1	1	4	(4) Often
5	2	0.152532	-0.0525322	1	3	3	3	1	3	1	1	0.0062973	54.3863	9.80967	0.0654245	2.28963	0.0307012	11.5	83	0.4	NW	10	0	2	(2) No	2	2	3	(3) Sometimes
5	2	0.152532	0.0525322	3	3	3	2	1	3	1	2	0.0062973	54.3863	9.80967	0.0654245	2.28963	0.0307012	11.5	83	0.4	NW	10	0	3	(2) No	1	1	4	(4) Often
5	2	0.126266	-0.0262661	2	2	3	3	2	2	1	2	0.0062973	54.3863	9.80967	0.0654245	2.28963	0.0307012	11.5	83	0.4	NW	10	0	2	(1) Yes	2	2	3	(3) Sometimes
5	2	0.202532	-0.155064	1	2	4	4	2	3	1	1	0.0062973	54.3863	9.80967	0.0654245	2.28963	0.0307012	11.5	83	0.4	NW	10	0	2	(3) I don't know	2	1	3	(4) Often
5	2	0.33133	-0.128798	3	3	4	4	2	4	0	0	0.0062973	54.3863	9.80967	0.0654245	2.28963	0.0307012	11.5	83	0.4	NW	10	0	2	(2) No	2	1	4	(5) Very often
5	2	0.178798	-0.0262661	3	2	3	3	2	2	1	1	0.0062973	54.3863	9.80967	0.0654245	2.28963	0.0307012	11.5	83	0.4	NW	10	0	2	(2) No	1	2	3	(4) Often
1	3	0.176266	-0.126266	2	1	3	3	2	3	0	2	0.00980021	57.0251	10.3422	0.117067	1.67107	0.0889628	22.6	64	0.4	ESE	262	0.9	2	(2) No	1	1	5	(5) Very often
1	3	0.205064	-0.05	3	3	3	3	1	4	1	1	0.00980021	57.0251	10.3422	0.117067	1.67107	0.0889628	22.6	64	0.4	ESE	262	0.9	2	(1) Yes	1	1	4	(4) Often
1	3	-0.0025322	-0.152532	1	1	2	2	3	3	1	2	0.00980021	57.0251	10.3422	0.117067	1.67107	0.0889628	22.6	64	0.4	ESE	262	0.9	2	(1) Yes	2	2	4	(2) Rarely
1	3	0	-0.1	2	1	2	2	2	3	2	2	0.00980021	57.0251	10.3422	0.117067	1.67107	0.0889628	22.6	64	0.4	ESE	262	0.9	2	(1) Yes	3	2	3	(2) Rarely
1	3	0.152532	0.05	2	2	3	2	1	1	1	1	0.00980021	57.0251	10.3422	0.117067	1.67107	0.0889628	22.6	64	0.4	ESE	262	0.9	3	(2) No	2	1	4	(4) Often
1	3	0.228798	0.0262661	3	2	3	2	1	2	0	1	0.00980021	57.0251	10.3422	0.117067	1.67107	0.0889628	22.6	64	0.4	ESE	262	0.9	2	(2) No	1	1	4	(5) Very often
1	3	0.126266	-0.178798	1	1	3	3	2	3	1	1	0.00980021	57.0251	10.3422	0.117067	1.67107	0.0889628	22.6	64	0.4	ESE	262	0.9	2	(2) No	1	1	3	(3) Sometimes
1	3	-0.0525322	0.152532	1	3	2	1	1	1	2	3	0.00980021	57.0251	10.3422	0.117067	1.67107	0.0889628	22.6	64	0.4	ESE	262	0.9	3	(1) Yes	3	2	4	(3) Sometimes
1	3	0.0762661	-0.126266	3	1	3	3	3	3	2	2	0.00980021	57.0251	10.3422	0.117067	1.67107	0.0889628	22.6	64	0.4	ESE	262	0.9	3	(1) Yes	2	1	3	(3) Sometimes
2	3	0.23133	0.0262661	4	3	3	3	1	3	1	1	0.0054685	51.9949	7.85451	0.0935898	1.69521	0.0679226	19.6	77	0.4	S	430	2	2	(2) No	2	1	4	(4) Often
2	3	0.126266	-0.178798	2	1	3	3	3	3	1	1	0.0054685	51.9949	7.85451	0.0935898	1.69521	0.0679226	19.6	77	0.4	S	430	2	3	(1) Yes	3	1	4	(5) Very often
2	3	0.126266	-0.178798	1	1	3	3	2	3	1	1	0.0054685	51.9949	7.85451	0.0935898	1.69521	0.0679226	19.6	77	0.4	S	430	2	2	(2) No	1	1	4	(5) Very often
2	3	0.1	-0.1	2	1	3	2	2	3	1	2	0.0054685	51.9949	7.85451	0.0935898	1.69521	0.0679226	19.6	77	0.4	S	430	2	2	(1) Yes	2	2	3	(3) Sometimes
2	3	0.178798	0.0737339	2	3	3	3	1	1	1	1	0.0054685	51.9949	7.85451	0.0935898	1.69521	0.0679226	19.6	77	0.4	S	430	2	2	(1) Yes	2	1	4	(3) Sometimes
2	3	-0.152532	-0.15	1	0	1	1	2	3	3	2	0.0054685	51.9949	7.85451	0.0935898	1.69521	0.0679226	19.6	77	0.4	S	430	2	3	(1) Yes	3	4	3	(1) Never
2	3	0.0762661	0.23133	3	3	2	1	0	1	1	3	0.0054685	51.9949	7.85451	0.0935898	1.69521	0.0679226	19.6	77	0.4	S	430	2	3	(1) Yes	3	3	2	(4) Often
2	3	0.155064	-0.05	3	2	2	3	1	3	1	1	0.0054685	51.9949	7.85451	0.0935898	1.69521	0.0679226	19.6	77	0.4	S	430	2	3	(2) No	2	2	4	(4) Often
2	3	0.152532	-0.102532	2	2	4	3	2	3	2	1	0.0054685	51.9949	7.85451	0.0935898	1.69521	0.0679226	19.6	77	0.4	S	430	2	2	(1) Yes	2	1	4	(5) Very often
3	3	0.1	-0.205064	1	1	3	3	3	3	1	1	0.0146966	54.0973	8.3296	0.169386	1.41047	0.0726752	8	43	1.3	ENE	0	0	2	(2) No	3	3	4	(4) Often
3	3	0.05	0	3	3	3	3	3	3	2	3	0.0146966	54.0973	8.3296	0.169386	1.41047	0.0726752	8	43	1.3	ENE	0	0	2	(1) Yes	2	1	3	(3) Sometimes
3	3	0.0262661	0.126266	2	3	2	1	1	1	2	1	0.0146966	54.0973	8.3296	0.169386	1.41047	0.0726752	8	43	1.3	ENE	0	0	3	(1) Yes	3	2	2	(3) Sometimes
3	3	0.202532	-0.255064	1	1	4	4	2	4	1	1	0.0146966	54.0973	8.3296	0.169386	1.41047	0.0726752	8	43	1.3	ENE	0	0	2	(2) No	2	1	4	(4) Often
3	3	0.0474678	-0.0550644	0	2	3	3	3	1	1	2	0.0146966	54.0973	8.3296	0.169386	1.41047	0.0726752	8	43	1.3	ENE	0	0	2	(1) Yes	1	1	5	(4) Often
3	3	0.0762661	0.18133	3	4	3	1	0	3	2	3	0.0146966	54.0973	8.3296	0.169386	1.41047	0.0726752	8	43	1.3	ENE	0	0	4	(1) Yes	3	2	3	(3) Sometimes
3	3	0.128798	0.178798	3	3	2	3	0	1	1	3	0.0146966	54.0973	8.3296	0.169386	1.41047	0.0726752	8	43	1.3	ENE	0	0	3	(1) Yes	2	1	3	(4) Often
3	3	0.0762661	0.0737339	1	3	2	2	1	1	1	1	0.0146966	54.0973	8.3296	0.169386	1.41047	0.0726752	8	43	1.3	ENE	0	0	3	(1) Yes	2	3	4	(3) Sometimes
3	3	-0.05	0.1	1	3	2	1	1	1	3	1	0.0146966	54.0973	8.3296	0.169386	1.41047	0.0726752	8	43	1.3	ENE	0	0	2	(1) Yes	3	3	4	(3) Sometimes
3	3	0.255064	-0.155064	3	2	3	4	3	3	0	0	0.0146966	54.0973	8.3296	0.169386	1.41047	0.0726752	8	43	1.3	ENE	0	0	2	(2) No	2	1	4	(4) Often
3	3	0.126266	-0.0262661	1	1	3	2	1	1	1	1	0.0146966	54.0973	8.3296	0.169386	1.41047	0.0726752	8	43	1.3	ENE	0	0	2	(3) I don't know	2	1	3	(4) Often
3	3	0.128798	0.0262661	3	3	3	3	1	3	2	2	0.0146966	54.0973	8.3296	0.169386	1.41047	0.0726752	8	43	1.3	ENE	0	0	3	(1) Yes	2	2	4	(3) Sometimes
3	3	-0.178798	0.228798	1	4	1	0	1	1	3	3	0.0146966	54.0973	8.3296	0.169386	1.41047	0.0726752	8	43	1.3	ENE	0	0	4	(1) Yes	3	3	4	(3) Sometimes
3	3	0.05	0.205064	3	3	2	1	1	1	1	3	0.0146966	54.0973	8.3296	0.169386	1.41047	0.0726752	8	43	1.3	ENE	0	0	3	(1) Yes	3	2	4	(4) Often
3	3	0.176266	-0.28133	1	1	3	3	3	4	0	0	0.0146966	54.0973	8.3296	0.169386	1.41047	0.0726752	8	43	1.3	ENE	0	0	2	(1) Yes	1	1	4	(4) Often
3	3	0.0762661	-0.178798	1	1	2	3	2	3	1	1	0.0146966	54.0973	8.3296	0.169386	1.41047	0.0726752	8	43	1.3	ENE	0	0	2	(1) Yes	1	1	4	(4) Often
3	3	0.0762661	0.126266	2	3	1	2	1	1	0	2	0.0146966	54.0973	8.3296	0.169386	1.41047	0.0726752	8	43	1.3	ENE	0	0	3	(1) Yes	2	1	4	(3) Sometimes
4	3	0.255064	-0.205064	2	2	3	4	2	4	0	0	0.0111089	54.3421	9.93266	0.0933616	2.05393	0.0485795	9.1	24	2.2	N	11	0	2	(1) Yes	1	5	4	(5) Very often
4	3	0.305064	-0.0525322	2	2	4	3	1	2	0	0	0.0111089	54.3421	9.93266	0.0933616	2.05393	0.0485795	9.1	24	2.2	N	11	0	1	(2) No	1	1	4	(4) Often
4	3	0.128798	-0.128798	1	2	3	3	1	3	2	0	0.0111089	54.3421	9.93266	0.0933616	2.05393	0.0485795	9.1	24	2.2	N	11	0	3	(1) Yes	4	3	3	(3) Sometimes
4	3	0.15	-0.205064	1	1	4	3	3	3	1	1	0.0111089	54.3421	9.93266	0.0933616	2.05393	0.0485795	9.1	24	2.2	N	11	0	1	(2) No	1	1	3	(4) Often
4	3	0.05	-0.357597	1	0	2	3	4	4	1	0	0.0111089	54.3421	9.93266	0.0933616	2.05393	0.0485795	9.1	24	2.2	N	11	0	1	(1) Yes	1	3	3	(2) Rarely
4	3	0.205064	-0.05	2	2	3	3	0	3	1	1	0.0111089	54.3421	9.93266	0.0933616	2.05393	0.0485795	9.1	24	2.2	N	11	0	2	(1) Yes	2	2	4	(4) Often
4	3	0.0762661	0.176266	2	4	2	2	1	1	1	2	0.0111089	54.3421	9.93266	0.0933616	2.05393	0.0485795	9.1	24	2.2	N	11	0	3	(1) Yes	3	3	2	(3) Sometimes
4	3	0	0	2	1	2	1	2	1	2	1	0.0111089	54.3421	9.93266	0.0933616	2.05393	0.0485795	9.1	24	2.2	N	11	0	2	(2) No	3	2	4	(3) Sometimes
4	3	0.1	-0.152532	1	1	3	3	2	3	1	2	0.0111089	54.3421	9.93266	0.0933616	2.05393	0.0485795	9.1	24	2.2	N	11	0	1	(1) Yes	1	1	4	(4) Often
4	3	0.0262661	-0.0262661	2	2	2	3	2	2	2	2	0.0111089	54.3421	9.93266	0.0933616	2.05393	0.0485795	9.1	24	2.2	N	11	0	3	(3) I don't know	2	2	4	(5) Very often
4	3	0.28133	-0.126266	3	1	3	3	1	3	0	0	0.0111089	54.3421	9.93266	0.0933616	2.05393	0.0485795	9.1	24	2.2	N	11	0	2	(1) Yes	1	1	3	(5) Very often
4	3	0.1	-0.205064	1	1	3	3	3	3	1	1	0.0111089	54.3421	9.93266	0.0933616	2.05393	0.0485795	9.1	24	2.2	N	11	0	2	(1) Yes	1	1	3	(5) Very often
4	3	0.178798	-0.126266	3	1	3	3	2	3	1	1	0.0111089	54.3421	9.93266	0.0933616	2.05393	0.0485795	9.1	24	2.2	N	11	0	2	(1) Yes	2	2	4	(4) Often
4	3	0.252532	-0.102532	2	2	4	3	2	3	0	1	0.0111089	54.3421	9.93266	0.0933616	2.05393	0.0485795	9.1	24	2.2	N	11	0	2	(3) I don't know	2	1	4	(4) Often
4	3	0.255064	-0.102532	2	2	3	3	1	3	0	0	0.0111089	54.3421	9.93266	0.0933616	2.05393	0.0485795	9.1	24	2.2	N	11	0	2	(2) No	2	1	3	(3) Sometimes
4	3	0.228798	-0.0287983	1	2	4	3	1	1	1	0	0.0111089	54.3421	9.93266	0.0933616	2.05393	0.0485795	9.1	24	2.2	N	11	0	2	(3) I don't know	1	2	3	(3) Sometimes
4	3	0.05	-0.255064	0	0	2	3	2	3	1	1	0.0111089	54.3421	9.93266	0.0933616	2.05393	0.0485795	9.1	24	2.2	N	11	0	2	(3) I don't know	2	1	3	(3) Sometimes
4	3	0.278798	-0.23133	2	1	4	4	3	3	0	0	0.0111089	54.3421	9.93266	0.0933616	2.05393	0.0485795	9.1	24	2.2	N	11	0	1	(2) No	1	1	4	(3) Sometimes
4	3	0.255064	0	3	2	3	3	1	2	0	1	0.0111089	54.3421	9.93266	0.0933616	2.05393	0.0485795	9.1	24	2.2	N	11	0	2	(1) Yes	3	2	3	(4) Often
4	3	0.152532	-0.102532	2	2	3	3	2	3	1	1	0.0111089	54.3421	9.93266	0.0933616	2.05393	0.0485795	9.1	24	2.2	N	11	0	1	(1) Yes	2	1	4	(4) Often
5	3	-0.0262661	-0.126266	1	1	2	2	2	3	2	2	0.0180404	59.5312	11.7639	0.14214	1.61764	0.224584	11.5	83	0.4	NW	10	0	2	(2) No	2	2	3	(4) Often
5	3	0.0737339	0.0762661	2	3	3	1	2	2	1	2	0.0180404	59.5312	11.7639	0.14214	1.61764	0.224584	11.5	83	0.4	NW	10	0	2	(2) No	2	2	4	(4) Often
5	3	-0.0525322	0.102532	2	2	2	1	2	1	2	3	0.0180404	59.5312	11.7639	0.14214	1.61764	0.224584	11.5	83	0.4	NW	10	0	3	(1) Yes	3	3	4	(3) Sometimes
5	3	0.1	0.205064	3	3	3	1	1	1	1	3	0.0180404	59.5312	11.7639	0.14214	1.61764	0.224584	11.5	83	0.4	NW	10	0	3	(1) Yes	2	2	5	(3) Sometimes
5	3	0.0762661	0.128798	3	2	3	1	1	1	2	2	0.0180404	59.5312	11.7639	0.14214	1.61764	0.224584	11.5	83	0.4	NW	10	0	3	(1) Yes	2	2	3	(3) Sometimes
5	3	0.0525322	0.152532	3	3	2	2	1	1	2	2	0.0180404	59.5312	11.7639	0.14214	1.61764	0.224584	11.5	83	0.4	NW	10	0	3	(2) No	3	2	4	(3) Sometimes
5	3	-0.226266	0.33133	2	4	0	0	0	0	4	3	0.0180404	59.5312	11.7639	0.14214	1.61764	0.224584	11.5	83	0.4	NW	10	0	3	(1) Yes	4	3	3	(1) Never
5	3	-0.1	0.152532	2	3	1	1	1	1	3	2	0.0180404	59.5312	11.7639	0.14214	1.61764	0.224584	11.5	83	0.4	NW	10	0	3	(1) Yes	3	3	4	(2) Rarely
5	3	-0.05	0.102532	3	3	2	2	2	2	3	3	0.0180404	59.5312	11.7639	0.14214	1.61764	0.224584	11.5	83	0.4	NW	10	0	3	(1) Yes	3	2	3	(3) Sometimes
5	3	-0.05	0.205064	2	3	2	1	0	1	3	3	0.0180404	59.5312	11.7639	0.14214	1.61764	0.224584	11.5	83	0.4	NW	10	0	3	(1) Yes	3	3	2	(2) Rarely
5	3	-0.0762661	0.128798	2	3	2	1	1	2	3	3	0.0180404	59.5312	11.7639	0.14214	1.61764	0.224584	11.5	83	0.4	NW	10	0	4	(1) Yes	2	2	3	(3) Sometimes
5	3	0	0.205064	2	3	2	1	0	1	2	3	0.0180404	59.5312	11.7639	0.14214	1.61764	0.224584	11.5	83	0.4	NW	10	0	3	(1) Yes	2	2	2	(3) Sometimes
5	3	-0.0762661	0.178798	2	3	1	1	1	1	2	3	0.0180404	59.5312	11.7639	0.14214	1.61764	0.224584	11.5	83	0.4	NW	10	0	3	(1) Yes	3	3	3	(3) Sometimes
5	3	0	0.360129	4	4	3	0	0	1	3	4	0.0180404	59.5312	11.7639	0.14214	1.61764	0.224584	11.5	83	0.4	NW	10	0	4	(2) No	3	3	2	(4) Often
5	3	-0.0262661	-0.126266	3	1	2	2	4	3	2	2	0.0180404	59.5312	11.7639	0.14214	1.61764	0.224584	11.5	83	0.4	NW	10	0	4	(1) Yes	3	2	3	(3) Sometimes
1	4	0.1	0.255064	3	4	3	1	1	1	1	3	0.0136891	55.4945	10.1703	0.140833	1.65417	0.176828	22.6	64	0.4	ESE	262	0.9	4	(1) Yes	1	3	5	(3) Sometimes
1	4	-0.15	0.1	1	2	0	0	1	0	3	0	0.0136891	55.4945	10.1703	0.140833	1.65417	0.176828	22.6	64	0.4	ESE	262	0.9	4	(1) Yes	4	4	1	(1) Never
1	4	-0.0525322	0.102532	1	2	1	1	1	1	1	3	0.0136891	55.4945	10.1703	0.140833	1.65417	0.176828	22.6	64	0.4	ESE	262	0.9	3	(1) Yes	4	4	2	(2) Rarely
1	4	0.178798	-0.0262661	2	2	3	3	1	2	1	1	0.0136891	55.4945	10.1703	0.140833	1.65417	0.176828	22.6	64	0.4	ESE	262	0.9	2	(1) Yes	1	1	4	(3) Sometimes
1	4	0	0.152532	2	3	2	2	1	1	2	3	0.0136891	55.4945	10.1703	0.140833	1.65417	0.176828	22.6	64	0.4	ESE	262	0.9	4	(1) Yes	2	2	2	(3) Sometimes
1	4	-0.05	0.105064	2	2	1	1	0	2	2	3	0.0136891	55.4945	10.1703	0.140833	1.65417	0.176828	22.6	64	0.4	ESE	262	0.9	3	(1) Yes	3	3	1	(3) Sometimes
1	4	-0.0237339	0.0262661	2	3	2	2	1	3	3	2	0.0136891	55.4945	10.1703	0.140833	1.65417	0.176828	22.6	64	0.4	ESE	262	0.9	3	(1) Yes	3	2	3	(2) Rarely
1	4	0.178798	0.0237339	3	1	3	2	2	0	1	0	0.0136891	55.4945	10.1703	0.140833	1.65417	0.176828	22.6	64	0.4	ESE	262	0.9	3	(1) Yes	3	2	4	(4) Often
1	4	0.0525322	0.202532	3	4	2	3	1	1	2	3	0.0136891	55.4945	10.1703	0.140833	1.65417	0.176828	22.6	64	0.4	ESE	262	0.9	3	(1) Yes	3	3	2	(3) Sometimes
2	4	-0.23133	0.0262661	1	1	1	0	3	1	3	3	0.00586002	56.17	10.4168	0.125825	1.60331	0.10604	19.6	77	0.4	S	430	2	4	(2) No	4	4	1	(2) Rarely
2	4	0.228798	-0.0787983	2	1	3	4	2	1	0	1	0.00586002	56.17	10.4168	0.125825	1.60331	0.10604	19.6	77	0.4	S	430	2	3	(1) Yes	2	1	4	(5) Very often
2	4	0.228798	-0.128798	1	2	4	4	1	3	1	1	0.00586002	56.17	10.4168	0.125825	1.60331	0.10604	19.6	77	0.4	S	430	2	2	(2) No	1	1	5	(5) Very often
2	4	0.228798	-0.126266	2	1	3	3	1	3	0	1	0.00586002	56.17	10.4168	0.125825	1.60331	0.10604	19.6	77	0.4	S	430	2	2	(2) No	3	2	4	(3) Sometimes
2	4	-0.0237339	0.33133	3	4	1	1	0	0	2	3	0.00586002	56.17	10.4168	0.125825	1.60331	0.10604	19.6	77	0.4	S	430	2	3	(1) Yes	4	2	2	(2) Rarely
2	4	0.205064	0.0525322	3	3	3	3	0	3	1	2	0.00586002	56.17	10.4168	0.125825	1.60331	0.10604	19.6	77	0.4	S	430	2	2	(1) Yes	1	2	4	(4) Often
2	4	-0.255064	0.152532	0	3	1	0	1	1	4	3	0.00586002	56.17	10.4168	0.125825	1.60331	0.10604	19.6	77	0.4	S	430	2	4	(2) No	4	4	1	(2) Rarely
2	4	0.152532	-0.0025322	1	3	3	3	1	2	1	1	0.00586002	56.17	10.4168	0.125825	1.60331	0.10604	19.6	77	0.4	S	430	2	3	(1) Yes	3	2	3	(4) Often
2	4	0.176266	0.0262661	3	3	4	3	2	3	1	3	0.00586002	56.17	10.4168	0.125825	1.60331	0.10604	19.6	77	0.4	S	430	2	3	(1) Yes	3	1	4	(4) Often
3	4	-0.152532	0.152532	1	3	1	1	1	1	3	3	0.00616461	55.4993	10.5492	0.2049	1.23714	0.234442	8	43	1.3	ENE	0	0	4	(1) Yes	5	5	1	(1) Never
3	4	-0.0262661	0.126266	2	4	2	2	2	2	2	3	0.00616461	55.4993	10.5492	0.2049	1.23714	0.234442	8	43	1.3	ENE	0	0	3	(1) Yes	3	2	2	(2) Rarely
3	4	0.0025322	0.152532	3	3	2	1	1	1	3	1	0.00616461	55.4993	10.5492	0.2049	1.23714	0.234442	8	43	1.3	ENE	0	0	3	(1) Yes	3	2	4	(3) Sometimes
3	4	0.228798	0.0712017	4	4	4	4	4	1	1	1	0.00616461	55.4993	10.5492	0.2049	1.23714	0.234442	8	43	1.3	ENE	0	0	2	(1) Yes	2	2	3	(2) Rarely
3	4	-0.0762661	0.0737339	0	3	2	2	1	1	3	2	0.00616461	55.4993	10.5492	0.2049	1.23714	0.234442	8	43	1.3	ENE	0	0	3	(1) Yes	3	3	2	(3) Sometimes
3	4	0.155064	0	3	2	3	3	1	2	2	1	0.00616461	55.4993	10.5492	0.2049	1.23714	0.234442	8	43	1.3	ENE	0	0	3	(1) Yes	3	2	3	(3) Sometimes
3	4	-0.228798	0.228798	1	4	1	0	1	1	4	3	0.00616461	55.4993	10.5492	0.2049	1.23714	0.234442	8	43	1.3	ENE	0	0	4	(1) Yes	4	4	4	(3) Sometimes
3	4	0.305064	-0.152532	2	1	4	4	1	3	0	1	0.00616461	55.4993	10.5492	0.2049	1.23714	0.234442	8	43	1.3	ENE	0	0	1	(1) Yes	1	1	5	(5) Very often
3	4	-0.126266	0.126266	1	3	1	1	1	1	3	2	0.00616461	55.4993	10.5492	0.2049	1.23714	0.234442	8	43	1.3	ENE	0	0	2	(1) Yes	4	4	2	(1) Never
3	4	-0.205064	0.05	0	3	1	1	2	2	3	3	0.00616461	55.4993	10.5492	0.2049	1.23714	0.234442	8	43	1.3	ENE	0	0	3	(1) Yes	4	3	2	(2) Rarely
3	4	-0.0262661	0.126266	1	3	1	1	1	1	1	2	0.00616461	55.4993	10.5492	0.2049	1.23714	0.234442	8	43	1.3	ENE	0	0	3	(1) Yes	3	2	3	(4) Often
3	4	-0.205064	0	1	1	1	1	3	1	3	3	0.00616461	55.4993	10.5492	0.2049	1.23714	0.234442	8	43	1.3	ENE	0	0	3	(1) Yes	4	4	3	(2) Rarely
3	4	0.0737339	-0.126266	1	1	3	2	2	3	1	2	0.00616461	55.4993	10.5492	0.2049	1.23714	0.234442	8	43	1.3	ENE	0	0	3	(2) No	2	2	2	(3) Sometimes
3	4	-0.102532	0.152532	1	3	2	1	1	1	3	3	0.00616461	55.4993	10.5492	0.2049	1.23714	0.234442	8	43	1.3	ENE	0	0	4	(1) Yes	3	3	3	(2) Rarely
3	4	0.05	0.102532	2	2	2	1	1	1	1	2	0.00616461	55.4993	10.5492	0.2049	1.23714	0.234442	8	43	1.3	ENE	0	0	3	(2) No	2	2	2	(2) Rarely
3	4	-0.126266	0.126266	1	3	1	1	1	1	3	2	0.00616461	55.4993	10.5492	0.2049	1.23714	0.234442	8	43	1.3	ENE	0	0	3	(1) Yes	3	3	3	(3) Sometimes
3	4	-0.05	-0.0025322	1	2	2	2	2	1	3	1	0.00616461	55.4993	10.5492	0.2049	1.23714	0.234442	8	43	1.3	ENE	0	0	2	(3) I don't know	3	2	3	(3) Sometimes
4	4	0.0787983	0.0262661	2	2	1	1	0	2	1	0	0.0110175	56.4479	11.5457	0.207589	1.65371	0.110156	9.1	24	2.2	N	11	0	2	(1) Yes	3	1	5	(4) Often
4	4	0.228798	0.176266	3	3	4	2	1	0	1	1	0.0110175	56.4479	11.5457	0.207589	1.65371	0.110156	9.1	24	2.2	N	11	0	3	(1) Yes	1	1	5	(5) Very often
4	4	0.178798	-0.178798	2	1	4	4	2	3	2	1	0.0110175	56.4479	11.5457	0.207589	1.65371	0.110156	9.1	24	2.2	N	11	0	2	(1) Yes	3	1	4	(4) Often
4	4	0.1	-0.152532	1	1	3	2	2	3	1	1	0.0110175	56.4479	11.5457	0.207589	1.65371	0.110156	9.1	24	2.2	N	11	0	2	(1) Yes	2	1	3	(3) Sometimes
4	4	0.202532	-0.152532	2	1	3	3	2	3	0	1	0.0110175	56.4479	11.5457	0.207589	1.65371	0.110156	9.1	24	2.2	N	11	0	2	(1) Yes	2	1	4	(4) Often
4	4	0.102532	0.1	2	3	3	3	1	1	2	2	0.0110175	56.4479	11.5457	0.207589	1.65371	0.110156	9.1	24	2.2	N	11	0	2	(1) Yes	2	2	4	(4) Often
4	4	-0.0762661	0.228798	1	4	2	1	0	1	3	3	0.0110175	56.4479	11.5457	0.207589	1.65371	0.110156	9.1	24	2.2	N	11	0	4	(1) Yes	4	4	3	(3) Sometimes
4	4	0.128798	0.0762661	3	3	2	2	1	2	1	1	0.0110175	56.4479	11.5457	0.207589	1.65371	0.110156	9.1	24	2.2	N	11	0	3	(1) Yes	3	2	4	(4) Often
4	4	0.152532	0.0474678	1	3	3	3	1	1	1	1	0.0110175	56.4479	11.5457	0.207589	1.65371	0.110156	9.1	24	2.2	N	11	0	2	(1) Yes	1	1	4	(4) Often
4	4	-0.0762661	0.0762661	2	3	2	2	2	2	3	3	0.0110175	56.4479	11.5457	0.207589	1.65371	0.110156	9.1	24	2.2	N	11	0	4	(1) Yes	3	3	5	(2) Rarely
4	4	0.0787983	0.128798	3	2	2	2	0	1	2	2	0.0110175	56.4479	11.5457	0.207589	1.65371	0.110156	9.1	24	2.2	N	11	0	4	(1) Yes	3	3	4	(4) Often
4	4	0.102532	0.1	2	3	2	3	1	1	1	2	0.0110175	56.4479	11.5457	0.207589	1.65371	0.110156	9.1	24	2.2	N	11	0	3	(1) Yes	2	1	4	(2) Rarely
4	4	-0.05	0.255064	2	4	2	1	0	1	3	3	0.0110175	56.4479	11.5457	0.207589	1.65371	0.110156	9.1	24	2.2	N	11	0	3	(1) Yes	3	3	4	(3) Sometimes
4	4	0.202532	-0.105064	1	2	4	3	2	2	1	0	0.0110175	56.4479	11.5457	0.207589	1.65371	0.110156	9.1	24	2.2	N	11	0	2	(1) Yes	2	1	4	(4) Often
4	4	0.228798	0.0737339	2	3	3	3	1	1	0	1	0.0110175	56.4479	11.5457	0.207589	1.65371	0.110156	9.1	24	2.2	N	11	0	2	(1) Yes	2	2	4	(4) Often
4	4	-0.126266	0.228798	1	3	1	1	0	0	3	3	0.0110175	56.4479	11.5457	0.207589	1.65371	0.110156	9.1	24	2.2	N	11	0	3	(1) Yes	3	1	1	(2) Rarely
4	4	0.0237339	-0.126266	1	1	2	2	2	3	1	2	0.0110175	56.4479	11.5457	0.207589	1.65371	0.110156	9.1	24	2.2	N	11	0	2	(1) Yes	1	1	3	(2) Rarely
4	4	0.23133	0.0762661	3	3	3	3	0	2	1	1	0.0110175	56.4479	11.5457	0.207589	1.65371	0.110156	9.1	24	2.2	N	11	0	2	(1) Yes	3	2	4	(4) Often
4	4	-0.0262661	-0.0237339	3	1	1	1	3	2	1	2	0.0110175	56.4479	11.5457	0.207589	1.65371	0.110156	9.1	24	2.2	N	11	0	2	(2) No	3	2	4	(3) Sometimes
4	4	0.1	-0.0525322	2	2	3	3	3	2	1	2	0.0110175	56.4479	11.5457	0.207589	1.65371	0.110156	9.1	24	2.2	N	11	0	2	(1) Yes	2	2	4	(3) Sometimes
5	4	-0.0525322	-0.152532	1	1	2	2	3	3	2	2	0.00408598	53.5957	8.60678	0.15867	1.31682	0.0651013	11.5	83	0.4	NW	10	0	3	(2) No	3	2	3	(3) Sometimes
5	4	0.0237339	-0.0787983	1	1	2	3	3	1	1	2	0.00408598	53.5957	8.60678	0.15867	1.31682	0.0651013	11.5	83	0.4	NW	10	0	3	(1) Yes	3	3	3	(2) Rarely
5	4	0.0762661	-0.126266	2	1	2	2	2	3	1	1	0.00408598	53.5957	8.60678	0.15867	1.31682	0.0651013	11.5	83	0.4	NW	10	0	3	(1) Yes	2	2	4	(3) Sometimes
5	4	0.2	-0.255064	1	1	4	3	3	4	0	1	0.00408598	53.5957	8.60678	0.15867	1.31682	0.0651013	11.5	83	0.4	NW	10	0	2	(2) No	2	1	4	(2) Rarely
5	4	-0.126266	0.23133	2	2	1	0	0	0	3	3	0.00408598	53.5957	8.60678	0.15867	1.31682	0.0651013	11.5	83	0.4	NW	10	0	4	(1) Yes	4	3	4	(1) Never
5	4	0.1	-0.0025322	1	3	3	2	2	2	1	1	0.00408598	53.5957	8.60678	0.15867	1.31682	0.0651013	11.5	83	0.4	NW	10	0	2	(2) No	3	1	4	(4) Often
5	4	0.0262661	0.283863	4	3	3	1	0	1	3	4	0.00408598	53.5957	8.60678	0.15867	1.31682	0.0651013	11.5	83	0.4	NW	10	0	3	(3) I don't know	3	3	3	(2) Rarely
5	4	0.178798	-0.0262661	2	3	3	3	1	3	1	1	0.00408598	53.5957	8.60678	0.15867	1.31682	0.0651013	11.5	83	0.4	NW	10	0	2	(1) Yes	2	1	4	(3) Sometimes
5	4	0.0762661	-0.0762661	2	2	3	3	2	3	2	2	0.00408598	53.5957	8.60678	0.15867	1.31682	0.0651013	11.5	83	0.4	NW	10	0	2	(2) No	1	1	4	(4) Often
5	4	0.152532	-0.0525322	2	3	3	3	2	3	1	1	0.00408598	53.5957	8.60678	0.15867	1.31682	0.0651013	11.5	83	0.4	NW	10	0	2	(1) Yes	2	2	3	(3) Sometimes
5	4	0.178798	-0.0737339	2	1	3	3	0	3	1	2	0.00408598	53.5957	8.60678	0.15867	1.31682	0.0651013	11.5	83	0.4	NW	10	0	3	(1) Yes	2	1	3	(4) Often
5	4	0	0.1	1	3	2	2	1	1	2	2	0.00408598	53.5957	8.60678	0.15867	1.31682	0.0651013	11.5	83	0.4	NW	10	0	3	(2) No	3	2	4	(3) Sometimes
5	4	0.128798	0.0737339	2	3	3	3	1	1	2	1	0.00408598	53.5957	8.60678	0.15867	1.31682	0.0651013	11.5	83	0.4	NW	10	0	2	(1) Yes	2	2	4	(4) Often
5	4	0.126266	-0.0787983	2	3	3	4	3	3	1	2	0.00408598	53.5957	8.60678	0.15867	1.31682	0.0651013	11.5	83	0.4	NW	10	0	2	(1) Yes	3	1	4	(3) Sometimes
5	4	0.202532	-0.102532	2	2	4	3	2	3	1	1	0.00408598	53.5957	8.60678	0.15867	1.31682	0.0651013	11.5	83	0.4	NW	10	0	3	(1) Yes	2	2	4	(4) Often
1	5	-0.152532	0.357597	2	4	1	0	0	0	3	4	0.0100386	63.9759	18.3347	0.165848	1.88678	0.14707	22.6	64	0.4	ESE	262	0.9	4	(1) Yes	3	4	4	(2) Rarely
1	5	-0.255064	0.255064	1	3	0	0	1	0	3	4	0.0100386	63.9759	18.3347	0.165848	1.88678	0.14707	22.6	64	0.4	ESE	262	0.9	5	(1) Yes	4	4	4	(3) Sometimes
1	5	-0.105064	0.102532	2	2	4	1	3	1	4	4	0.0100386	63.9759	18.3347	0.165848	1.88678	0.14707	22.6	64	0.4	ESE	262	0.9	4	(1) Yes	4	5	4	(1) Never
1	5	-0.13133	0.0762661	1	2	0	0	3	1	0	3	0.0100386	63.9759	18.3347	0.165848	1.88678	0.14707	22.6	64	0.4	ESE	262	0.9	4	(1) Yes	4	4	4	(2) Rarely
1	5	-0.255064	0.05	1	2	0	1	3	1	3	3	0.0100386	63.9759	18.3347	0.165848	1.88678	0.14707	22.6	64	0.4	ESE	262	0.9	4	(1) Yes	4	4	4	(1) Never
1	5	-0.255064	0.255064	0	3	0	0	0	0	3	4	0.0100386	63.9759	18.3347	0.165848	1.88678	0.14707	22.6	64	0.4	ESE	262	0.9	5	(1) Yes	4	4	5	(2) Rarely
1	5	-0.126266	0.23133	2	3	1	0	0	1	3	3	0.0100386	63.9759	18.3347	0.165848	1.88678	0.14707	22.6	64	0.4	ESE	262	0.9	4	(1) Yes	4	4	4	(2) Rarely
1	5	-0.255064	0.105064	0	0	0	0	0	0	3	4	0.0100386	63.9759	18.3347	0.165848	1.88678	0.14707	22.6	64	0.4	ESE	262	0.9	4	(1) Yes	4	5	1	(1) Never
1	5	-0.102532	0.0525322	2	3	2	1	2	3	3	3	0.0100386	63.9759	18.3347	0.165848	1.88678	0.14707	22.6	64	0.4	ESE	262	0.9	4	(1) Yes	5	3	4	(3) Sometimes
2	5	-0.33133	0.178798	1	2	0	0	2	0	4	4	0.0058157	61.2205	15.6192	0.210425	1.77952	0.102135	19.6	77	0.4	S	430	2	5	(1) Yes	5	5	4	(2) Rarely
2	5	0.15	0.1	1	3	3	2	1	1	0	2	0.0058157	61.2205	15.6192	0.210425	1.77952	0.102135	19.6	77	0.4	S	430	2	3	(1) Yes	2	2	4	(5) Very often
2	5	-0.128798	0.178798	1	3	0	0	1	1	1	3	0.0058157	61.2205	15.6192	0.210425	1.77952	0.102135	19.6	77	0.4	S	430	2	2	(2) No	3	3	1	(2) Rarely
2	5	-0.357597	0.152532	2	2	0	0	4	0	4	4	0.0058157	61.2205	15.6192	0.210425	1.77952	0.102135	19.6	77	0.4	S	430	2	5	(1) Yes	5	5	2	(1) Never
2	5	-0.228798	0.228798	1	3	0	0	1	0	3	3	0.0058157	61.2205	15.6192	0.210425	1.77952	0.102135	19.6	77	0.4	S	430	2	5	(1) Yes	5	4	2	(1) Never
2	5	-0.255064	0.152532	0	3	0	1	1	1	3	4	0.0058157	61.2205	15.6192	0.210425	1.77952	0.102135	19.6	77	0.4	S	430	2	4	(1) Yes	2	4	4	(1) Never
2	5	-0.383863	-0.0237339	0	2	0	0	3	3	4	4	0.0058157	61.2205	15.6192	0.210425	1.77952	0.102135	19.6	77	0.4	S	430	2	5	(2) No	5	5	1	(2) Rarely
2	5	-0.255064	-0.05	1	2	0	1	3	3	3	3	0.0058157	61.2205	15.6192	0.210425	1.77952	0.102135	19.6	77	0.4	S	430	2	4	(2) No	4	4	1	(2) Rarely
2	5	-0.0525322	0.102532	3	3	2	1	3	2	2	3	0.0058157	61.2205	15.6192	0.210425	1.77952	0.102135	19.6	77	0.4	S	430	2	4	(1) Yes	3	3	3	(3) Sometimes
3	5	-0.305064	0.305064	0	4	0	0	0	0	4	4	0.00809925	59.7313	14.0284	0.193951	1.4921	0.153386	8	43	1.3	ENE	0	0	5	(2) No	5	5	3	(1) Never
3	5	-0.152532	0.102532	2	3	2	2	2	2	4	4	0.00809925	59.7313	14.0284	0.193951	1.4921	0.153386	8	43	1.3	ENE	0	0	4	(1) Yes	4	4	5	(1) Never
3	5	-0.128798	0.228798	1	3	0	0	1	0	1	3	0.00809925	59.7313	14.0284	0.193951	1.4921	0.153386	8	43	1.3	ENE	0	0	4	(1) Yes	4	4	4	(2) Rarely
3	5	-0.410129	0	0	0	0	0	4	0	4	4	0.00809925	59.7313	14.0284	0.193951	1.4921	0.153386	8	43	1.3	ENE	0	0	5	(1) Yes	5	5	4	(1) Never
3	5	-0.128798	0.126266	0	3	2	1	1	1	3	3	0.00809925	59.7313	14.0284	0.193951	1.4921	0.153386	8	43	1.3	ENE	0	0	4	(2) No	4	4	4	(2) Rarely
3	5	-0.305064	0.305064	0	4	0	0	0	0	4	4	0.00809925	59.7313	14.0284	0.193951	1.4921	0.153386	8	43	1.3	ENE	0	0	4	(1) Yes	5	5	3	(1) Never
3	5	-0.255064	0.15	1	4	1	1	3	1	4	3	0.00809925	59.7313	14.0284	0.193951	1.4921	0.153386	8	43	1.3	ENE	0	0	4	(2) No	4	4	4	(2) Rarely
3	5	-0.0025322	-0.152532	0	1	2	2	2	3	1	2	0.00809925	59.7313	14.0284	0.193951	1.4921	0.153386	8	43	1.3	ENE	0	0	3	(2) No	2	2	5	(3) Sometimes
3	5	-0.278798	0.178798	1	3	0	0	1	1	4	3	0.00809925	59.7313	14.0284	0.193951	1.4921	0.153386	8	43	1.3	ENE	0	0	5	(1) Yes	5	5	4	(1) Never
3	5	-0.383863	0.0762661	0	3	0	0	3	2	4	4	0.00809925	59.7313	14.0284	0.193951	1.4921	0.153386	8	43	1.3	ENE	0	0	5	(1) Yes	4	4	3	(2) Rarely
3	5	-0.128798	0.0787983	2	0	0	0	2	0	1	3	0.00809925	59.7313	14.0284	0.193951	1.4921	0.153386	8	43	1.3	ENE	0	0	3	(2) No	3	4	3	(2) Rarely
3	5	-0.33133	0.226266	0	4	0	0	2	0	4	3	0.00809925	59.7313	14.0284	0.193951	1.4921	0.153386	8	43	1.3	ENE	0	0	5	(1) Yes	5	5	5	(5) Very often
3	5	-0.278798	0.28133	2	3	0	0	1	0	4	4	0.00809925	59.7313	14.0284	0.193951	1.4921	0.153386	8	43	1.3	ENE	0	0	5	(3) I don't know	5	5	2	(1) Never
3	5	-0.152532	0.152532	1	3	1	1	1	1	3	3	0.00809925	59.7313	14.0284	0.193951	1.4921	0.153386	8	43	1.3	ENE	0	0	4	(1) Yes	4	4	4	(4) Often
3	5	-0.0762661	0.178798	2	3	1	1	1	1	2	3	0.00809925	59.7313	14.0284	0.193951	1.4921	0.153386	8	43	1.3	ENE	0	0	3	(2) No	3	3	3	(2) Rarely
3	5	-0.05	0.05	2	3	1	1	2	2	2	1	0.00809925	59.7313	14.0284	0.193951	1.4921	0.153386	8	43	1.3	ENE	0	0	3	(3) I don't know	3	3	3	(3) Sometimes
3	5	-0.255064	0.155064	1	1	0	0	1	0	3	4	0.00809925	59.7313	14.0284	0.193951	1.4921	0.153386	8	43	1.3	ENE	0	0	4	(1) Yes	4	4	4	(2) Rarely
4	5	-0.152532	0.307597	2	3	0	0	0	0	2	4	0.00740306	60.6063	16.0572	0.163742	1.83525	0.0783017	9.1	24	2.2	N	11	0	4	(1) Yes	4	4	5	(1) Never
4	5	-0.0762661	0.178798	2	3	1	1	1	1	2	3	0.00740306	60.6063	16.0572	0.163742	1.83525	0.0783017	9.1	24	2.2	N	11	0	4	(1) Yes	3	3	4	(2) Rarely
4	5	-0.176266	0.333863	3	4	0	0	0	1	3	4	0.00740306	60.6063	16.0572	0.163742	1.83525	0.0783017	9.1	24	2.2	N	11	0	4	(1) Yes	5	4	4	(3) Sometimes
4	5	-0.228798	0.126266	0	3	0	1	1	1	3	3	0.00740306	60.6063	16.0572	0.163742	1.83525	0.0783017	9.1	24	2.2	N	11	0	3	(1) Yes	4	3	4	(1) Never
4	5	-0.0525322	0.205064	3	3	1	0	2	1	1	3	0.00740306	60.6063	16.0572	0.163742	1.83525	0.0783017	9.1	24	2.2	N	11	0	4	(2) No	2	3	4	(2) Rarely
4	5	-0.33133	0.228798	1	3	0	0	2	0	4	4	0.00740306	60.6063	16.0572	0.163742	1.83525	0.0783017	9.1	24	2.2	N	11	0	5	(1) Yes	4	4	4	(1) Never
4	5	-0.178798	0.228798	1	3	1	1	1	0	3	4	0.00740306	60.6063	16.0572	0.163742	1.83525	0.0783017	9.1	24	2.2	N	11	0	5	(1) Yes	5	5	2	(1) Never
4	5	0.0262661	0.0237339	1	2	2	3	1	1	2	2	0.00740306	60.6063	16.0572	0.163742	1.83525	0.0783017	9.1	24	2.2	N	11	0	3	(1) Yes	3	2	4	(3) Sometimes
4	5	0.0262661	0.0787983	3	3	2	2	1	3	2	3	0.00740306	60.6063	16.0572	0.163742	1.83525	0.0783017	9.1	24	2.2	N	11	0	3	(1) Yes	2	3	4	(4) Often
4	5	-0.102532	0.152532	2	4	2	2	2	2	3	4	0.00740306	60.6063	16.0572	0.163742	1.83525	0.0783017	9.1	24	2.2	N	11	0	5	(3) I don't know	4	4	5	(4) Often
4	5	-0.226266	0.383863	3	4	0	0	0	0	4	4	0.00740306	60.6063	16.0572	0.163742	1.83525	0.0783017	9.1	24	2.2	N	11	0	5	(1) Yes	4	4	4	(2) Rarely
4	5	-0.152532	0.152532	1	3	1	1	1	1	3	3	0.00740306	60.6063	16.0572	0.163742	1.83525	0.0783017	9.1	24	2.2	N	11	0	3	(2) No	4	4	4	(4) Often
4	5	-0.202532	0.307597	2	4	0	0	0	1	3	4	0.00740306	60.6063	16.0572	0.163742	1.83525	0.0783017	9.1	24	2.2	N	11	0	5	(1) Yes	4	4	3	(3) Sometimes
4	5	-0.178798	0.128798	2	3	1	1	2	2	3	4	0.00740306	60.6063	16.0572	0.163742	1.83525	0.0783017	9.1	24	2.2	N	11	0	3	(1) Yes	3	2	4	(2) Rarely
4	5	-0.23133	0.176266	0	3	1	0	2	0	3	3	0.00740306	60.6063	16.0572	0.163742	1.83525	0.0783017	9.1	24	2.2	N	11	0	4	(2) No	4	4	3	(1) Never
4	5	-0.0025322	0.102532	1	3	2	1	1	2	1	3	0.00740306	60.6063	16.0572	0.163742	1.83525	0.0783017	9.1	24	2.2	N	11	0	3	(1) Yes	2	4	2	(1) Never
4	5	-0.102532	0.152532	1	3	1	1	1	1	2	3	0.00740306	60.6063	16.0572	0.163742	1.83525	0.0783017	9.1	24	2.2	N	11	0	4	(3) I don't know	4	3	4	(3) Sometimes
4	5	-0.0237339	0.33133	3	4	2	1	0	0	3	3	0.00740306	60.6063	16.0572	0.163742	1.83525	0.0783017	9.1	24	2.2	N	11	0	4	(2) No	3	4	4	(1) Never
4	5	-0.255064	0.05	1	2	0	1	3	1	3	3	0.00740306	60.6063	16.0572	0.163742	1.83525	0.0783017	9.1	24	2.2	N	11	0	3	(1) Yes	3	3	4	(2) Rarely
4	5	-0.102532	0.152532	1	3	1	1	1	1	2	3	0.00740306	60.6063	16.0572	0.163742	1.83525	0.0783017	9.1	24	2.2	N	11	0	4	(1) Yes	2	3	3	(2) Rarely
5	5	-0.357597	0.102532	0	1	0	0	2	0	4	4	0.00833007	59.34	13.8905	0.149169	1.72369	0.111886	11.5	83	0.4	NW	10	0	5	(1) Yes	5	5	3	(1) Never
5	5	-0.383863	-0.0737339	0	0	0	0	3	2	4	4	0.00833007	59.34	13.8905	0.149169	1.72369	0.111886	11.5	83	0.4	NW	10	0	5	(1) Yes	4	4	3	(2) Rarely
5	5	-0.178798	0.228798	1	3	1	0	1	0	3	3	0.00833007	59.34	13.8905	0.149169	1.72369	0.111886	11.5	83	0.4	NW	10	0	4	(1) Yes	4	4	5	(4) Often
5	5	-0.383863	-0.0737339	0	1	0	0	3	3	4	4	0.00833007	59.34	13.8905	0.149169	1.72369	0.111886	11.5	83	0.4	NW	10	0	4	(1) Yes	4	5	4	(2) Rarely
5	5	-0.178798	0.28133	2	3	1	0	1	0	3	4	0.00833007	59.34	13.8905	0.149169	1.72369	0.111886	11.5	83	0.4	NW	10	0	5	(2) No	4	4	4	(1) Never
5	5	-0.0762661	0.128798	2	2	1	1	1	1	2	3	0.00833007	59.34	13.8905	0.149169	1.72369	0.111886	11.5	83	0.4	NW	10	0	4	(1) Yes	3	3	4	(2) Rarely
5	5	-0.252532	0.357597	2	4	0	0	0	0	4	4	0.00833007	59.34	13.8905	0.149169	1.72369	0.111886	11.5	83	0.4	NW	10	0	4	(3) I don't know	5	3	4	(1) Never
5	5	-0.255064	0.152532	0	3	1	0	1	1	4	3	0.00833007	59.34	13.8905	0.149169	1.72369	0.111886	11.5	83	0.4	NW	10	0	3	(1) Yes	3	3	4	(1) Never
5	5	-0.0762661	0.0762661	2	3	2	2	2	2	3	3	0.00833007	59.34	13.8905	0.149169	1.72369	0.111886	11.5	83	0.4	NW	10	0	4	(1) Yes	3	3	3	(2) Rarely
5	5	-0.255064	0.255064	1	3	1	0	1	0	4	4	0.00833007	59.34	13.8905	0.149169	1.72369	0.111886	11.5	83	0.4	NW	10	0	4	(1) Yes	5	4	4	(1) Never
5	5	-0.155064	0	1	1	1	1	3	1	2	3	0.00833007	59.34	13.8905	0.149169	1.72369	0.111886	11.5	83	0.4	NW	10	0	5	(1) Yes	4	4	4	(1) Never
5	5	-0.173734	0.278798	2	4	0	0	0	0	4	1	0.00833007	59.34	13.8905	0.149169	1.72369	0.111886	11.5	83	0.4	NW	10	0	4	(1) Yes	4	4	4	(3) Sometimes
5	5	-0.228798	0.178798	1	3	1	0	1	1	4	3	0.00833007	59.34	13.8905	0.149169	1.72369	0.111886	11.5	83	0.4	NW	10	0	4	(1) Yes	4	4	4	(1) Never
5	5	-0.357597	0.202532	0	4	0	0	2	1	4	4	0.00833007	59.34	13.8905	0.149169	1.72369	0.111886	11.5	83	0.4	NW	10	0	4	(1) Yes	4	5	4	(1) Never
5	5	-0.178798	0.226266	1	4	1	1	2	0	3	3	0.00833007	59.34	13.8905	0.149169	1.72369	0.111886	11.5	83	0.4	NW	10	0	4	(1) Yes	4	3	4	(1) Never
1	6	0.126266	-0.0762661	1	1	3	3	1	2	1	2	0.00959969	54.7708	9.08342	0.13395	1.51991	0.277016	22.6	64	0.4	ESE	262	0.9	3	(1) Yes	2	2	3	(4) Often
1	6	-0.252532	0.205064	1	3	0	0	0	1	4	3	0.00959969	54.7708	9.08342	0.13395	1.51991	0.277016	22.6	64	0.4	ESE	262	0.9	4	(1) Yes	5	5	1	(1) Never
1	6	-0.205064	-0.1	2	0	0	1	4	2	2	3	0.00959969	54.7708	9.08342	0.13395	1.51991	0.277016	22.6	64	0.4	ESE	262	0.9	3	(1) Yes	4	3	3	(3) Sometimes
1	6	-0.05	0.152532	2	3	2	2	1	1	3	3	0.00959969	54.7708	9.08342	0.13395	1.51991	0.277016	22.6	64	0.4	ESE	262	0.9	2	(1) Yes	4	2	3	(4) Often
1	6	-0.05	0.0025322	2	1	2	2	1	2	3	3	0.00959969	54.7708	9.08342	0.13395	1.51991	0.277016	22.6	64	0.4	ESE	262	0.9	3	(1) Yes	3	2	1	(3) Sometimes
1	6	-0.0237339	0.128798	2	2	1	2	0	1	2	3	0.00959969	54.7708	9.08342	0.13395	1.51991	0.277016	22.6	64	0.4	ESE	262	0.9	3	(1) Yes	4	3	1	(4) Often
1	6	-0.102532	0	1	2	1	2	2	2	2	3	0.00959969	54.7708	9.08342	0.13395	1.51991	0.277016	22.6	64	0.4	ESE	262	0.9	3	(1) Yes	4	3	2	(2) Rarely
1	6	0.202532	-0.152532	1	1	3	3	1	3	0	1	0.00959969	54.7708	9.08342	0.13395	1.51991	0.277016	22.6	64	0.4	ESE	262	0.9	2	(2) No	3	2	4	(4) Often
1	6	0.126266	0.128798	3	4	3	1	1	3	1	2	0.00959969	54.7708	9.08342	0.13395	1.51991	0.277016	22.6	64	0.4	ESE	262	0.9	3	(1) Yes	2	1	1	(4) Often
2	6	-0.0525322	-0.152532	1	1	3	3	3	3	3	3	0.00817872	51.4113	7.42311	0.146197	1.355	0.0483206	19.6	77	0.4	S	430	2	2	(2) No	3	2	2	(4) Often
2	6	0.1	-0.155064	1	1	3	3	3	2	1	1	0.00817872	51.4113	7.42311	0.146197	1.355	0.0483206	19.6	77	0.4	S	430	2	3	(1) Yes	2	1	3	(5) Very often
2	6	0	-0.205064	1	1	2	3	3	3	2	1	0.00817872	51.4113	7.42311	0.146197	1.355	0.0483206	19.6	77	0.4	S	430	2	2	(1) Yes	2	2	3	(4) Often
2	6	0.1	0	2	2	3	2	2	2	1	2	0.00817872	51.4113	7.42311	0.146197	1.355	0.0483206	19.6	77	0.4	S	430	2	3	(1) Yes	4	3	4	(3) Sometimes
2	6	0.0025322	0.152532	3	3	2	2	1	1	3	2	0.00817872	51.4113	7.42311	0.146197	1.355	0.0483206	19.6	77	0.4	S	430	2	3	(1) Yes	4	3	2	(3) Sometimes
2	6	-0.383863	0.0762661	0	1	0	0	3	0	4	4	0.00817872	51.4113	7.42311	0.146197	1.355	0.0483206	19.6	77	0.4	S	430	2	4	(1) Yes	5	4	1	(2) Rarely
2	6	0.0237339	-0.126266	2	1	2	1	3	3	1	1	0.00817872	51.4113	7.42311	0.146197	1.355	0.0483206	19.6	77	0.4	S	430	2	4	(3) I don't know	4	4	1	(3) Sometimes
2	6	0.228798	-0.18133	0	1	3	4	1	2	0	0	0.00817872	51.4113	7.42311	0.146197	1.355	0.0483206	19.6	77	0.4	S	430	2	1	(3) I don't know	1	1	3	(5) Very often
2	6	0.205064	-0.102532	3	2	4	4	2	3	2	1	0.00817872	51.4113	7.42311	0.146197	1.355	0.0483206	19.6	77	0.4	S	430	2	2	(1) Yes	2	4	4	(5) Very often
3	6	-0.152532	0.152532	1	3	1	1	1	1	3	3	0.00481594	49.5997	6.13089	0.175004	1.0937	0.0516453	8	43	1.3	ENE	0	0	4	(1) Yes	4	4	1	(3) Sometimes
3	6	0.0762661	-0.0262661	2	3	3	3	2	3	2	2	0.00481594	49.5997	6.13089	0.175004	1.0937	0.0516453	8	43	1.3	ENE	0	0	2	(1) Yes	2	2	3	(3) Sometimes
3	6	0.128798	-0.0737339	3	1	3	3	1	3	2	2	0.00481594	49.5997	6.13089	0.175004	1.0937	0.0516453	8	43	1.3	ENE	0	0	2	(1) Yes	2	1	3	(4) Often
3	6	0.228798	0.0787983	4	1	4	1	1	1	1	1	0.00481594	49.5997	6.13089	0.175004	1.0937	0.0516453	8	43	1.3	ENE	0	0	2	(1) Yes	2	2	3	(4) Often
3	6	-0.128798	-0.0262661	1	1	2	1	3	1	3	2	0.00481594	49.5997	6.13089	0.175004	1.0937	0.0516453	8	43	1.3	ENE	0	0	3	(1) Yes	2	2	3	(4) Often
3	6	-0.0474678	0.0025322	2	1	1	3	0	2	3	3	0.00481594	49.5997	6.13089	0.175004	1.0937	0.0516453	8	43	1.3	ENE	0	0	4	(1) Yes	4	3	3	(4) Often
3	6	-0.0025322	0.152532	2	3	3	1	2	1	2	3	0.00481594	49.5997	6.13089	0.175004	1.0937	0.0516453	8	43	1.3	ENE	0	0	3	(1) Yes	3	2	4	(5) Very often
3	6	0.152532	-0.205064	1	1	3	3	2	3	1	0	0.00481594	49.5997	6.13089	0.175004	1.0937	0.0516453	8	43	1.3	ENE	0	0	2	(1) Yes	2	1	3	(4) Often
3	6	-0.1	0.1	1	3	1	1	1	1	3	1	0.00481594	49.5997	6.13089	0.175004	1.0937	0.0516453	8	43	1.3	ENE	0	0	2	(1) Yes	3	2	3	(3) Sometimes
3	6	0.178798	-0.0762661	2	2	3	3	1	3	1	1	0.00481594	49.5997	6.13089	0.175004	1.0937	0.0516453	8	43	1.3	ENE	0	0	2	(1) Yes	3	2	4	(3) Sometimes
3	6	0.126266	-0.0237339	1	0	2	2	0	1	0	2	0.00481594	49.5997	6.13089	0.175004	1.0937	0.0516453	8	43	1.3	ENE	0	0	2	(1) Yes	3	3	2	(3) Sometimes
3	6	0.126266	-0.0762661	2	2	3	3	2	3	1	2	0.00481594	49.5997	6.13089	0.175004	1.0937	0.0516453	8	43	1.3	ENE	0	0	2	(1) Yes	2	1	4	(4) Often
3	6	0.228798	-0.178798	2	1	3	3	2	3	0	0	0.00481594	49.5997	6.13089	0.175004	1.0937	0.0516453	8	43	1.3	ENE	0	0	2	(1) Yes	1	1	3	(5) Very often
3	6	-0.152532	0.152532	1	3	1	1	1	1	3	3	0.00481594	49.5997	6.13089	0.175004	1.0937	0.0516453	8	43	1.3	ENE	0	0	3	(1) Yes	4	1	3	(2) Rarely
3	6	0.0237339	-0.0762661	1	1	2	2	2	2	1	2	0.00481594	49.5997	6.13089	0.175004	1.0937	0.0516453	8	43	1.3	ENE	0	0	3	(2) No	2	2	4	(3) Sometimes
3	6	0.126266	-0.128798	1	2	3	3	2	3	1	1	0.00481594	49.5997	6.13089	0.175004	1.0937	0.0516453	8	43	1.3	ENE	0	0	2	(1) Yes	1	2	4	(3) Sometimes
3	6	0.0762661	-0.13133	0	3	2	3	2	3	1	0	0.00481594	49.5997	6.13089	0.175004	1.0937	0.0516453	8	43	1.3	ENE	0	0	2	(3) I don't know	2	1	4	(4) Often
4	6	0.305064	-0.255064	2	1	4	4	2	4	0	0	0.0127702	53.3077	9.76954	0.160975	1.74755	0.0267366	9.1	24	2.2	N	11	0	2	(1) Yes	1	1	3	(5) Very often
4	6	0.383863	-0.0762661	3	2	4	4	0	3	0	0	0.0127702	53.3077	9.76954	0.160975	1.74755	0.0267366	9.1	24	2.2	N	11	0	1	(2) No	1	1	5	(5) Very often
4	6	0.278798	-0.28133	1	0	4	4	2	3	0	0	0.0127702	53.3077	9.76954	0.160975	1.74755	0.0267366	9.1	24	2.2	N	11	0	1	(1) Yes	2	1	5	(5) Very often
4	6	0.1	-0.205064	1	1	3	3	3	3	1	1	0.0127702	53.3077	9.76954	0.160975	1.74755	0.0267366	9.1	24	2.2	N	11	0	2	(1) Yes	2	2	3	(4) Often
4	6	0.33133	-0.128798	2	2	4	4	1	3	0	0	0.0127702	53.3077	9.76954	0.160975	1.74755	0.0267366	9.1	24	2.2	N	11	0	1	(2) No	1	1	4	(4) Often
4	6	0.178798	-0.126266	3	1	3	3	2	3	1	1	0.0127702	53.3077	9.76954	0.160975	1.74755	0.0267366	9.1	24	2.2	N	11	0	1	(2) No	1	4	4	(4) Often
4	6	0.228798	-0.126266	3	1	4	3	2	3	1	1	0.0127702	53.3077	9.76954	0.160975	1.74755	0.0267366	9.1	24	2.2	N	11	0	1	(2) No	1	1	4	(4) Often
4	6	0.102532	-0.152532	2	1	3	3	2	3	2	1	0.0127702	53.3077	9.76954	0.160975	1.74755	0.0267366	9.1	24	2.2	N	11	0	2	(2) No	2	2	4	(4) Often
4	6	0.1	-0.205064	1	1	3	3	3	3	1	1	0.0127702	53.3077	9.76954	0.160975	1.74755	0.0267366	9.1	24	2.2	N	11	0	2	(1) Yes	2	1	3	(4) Often
4	6	0.0762661	-0.0262661	2	2	3	3	2	2	2	2	0.0127702	53.3077	9.76954	0.160975	1.74755	0.0267366	9.1	24	2.2	N	11	0	2	(3) I don't know	3	2	4	(4) Often
4	6	0.252532	-0.152532	2	1	4	3	2	3	0	1	0.0127702	53.3077	9.76954	0.160975	1.74755	0.0267366	9.1	24	2.2	N	11	0	2	(1) Yes	2	1	4	(5) Very often
4	6	0.176266	-0.23133	1	1	4	4	3	3	1	1	0.0127702	53.3077	9.76954	0.160975	1.74755	0.0267366	9.1	24	2.2	N	11	0	2	(1) Yes	2	1	4	(4) Often
4	6	0.278798	-0.178798	2	1	4	4	2	3	0	1	0.0127702	53.3077	9.76954	0.160975	1.74755	0.0267366	9.1	24	2.2	N	11	0	1	(2) No	1	1	4	(4) Often
4	6	0.305064	-0.255064	1	1	4	4	1	4	0	0	0.0127702	53.3077	9.76954	0.160975	1.74755	0.0267366	9.1	24	2.2	N	11	0	1	(2) No	1	1	4	(5) Very often
4	6	0.33133	-0.126266	3	1	4	3	1	3	0	0	0.0127702	53.3077	9.76954	0.160975	1.74755	0.0267366	9.1	24	2.2	N	11	0	2	(2) No	1	1	4	(5) Very often
4	6	0.202532	-0.102532	1	2	4	3	1	3	1	1	0.0127702	53.3077	9.76954	0.160975	1.74755	0.0267366	9.1	24	2.2	N	11	0	2	(3) I don't know	2	1	1	(3) Sometimes
4	6	-0.05	-0.205064	1	1	1	3	3	3	2	1	0.0127702	53.3077	9.76954	0.160975	1.74755	0.0267366	9.1	24	2.2	N	11	0	2	(2) No	2	2	3	(2) Rarely
4	6	0.305064	-0.305064	1	0	4	4	1	4	0	0	0.0127702	53.3077	9.76954	0.160975	1.74755	0.0267366	9.1	24	2.2	N	11	0	1	(2) No	1	1	5	(5) Very often
4	6	0.305064	0.1	3	3	4	3	1	1	0	1	0.0127702	53.3077	9.76954	0.160975	1.74755	0.0267366	9.1	24	2.2	N	11	0	2	(2) No	1	1	3	(5) Very often
4	6	0.152532	-0.307597	1	1	3	4	3	4	1	0	0.0127702	53.3077	9.76954	0.160975	1.74755	0.0267366	9.1	24	2.2	N	11	0	1	(2) No	1	1	4	(4) Often
5	6	0.152532	-0.15	2	1	3	3	1	4	1	2	0.00515864	54.7573	9.33848	0.138757	1.48106	0.0778406	11.5	83	0.4	NW	10	0	3	(1) Yes	2	2	3	(3) Sometimes
5	6	0.0762661	-0.0737339	2	1	2	2	1	3	1	2	0.00515864	54.7573	9.33848	0.138757	1.48106	0.0778406	11.5	83	0.4	NW	10	0	3	(1) Yes	3	2	3	(3) Sometimes
5	6	-0.126266	0.178798	2	3	1	1	1	1	3	3	0.00515864	54.7573	9.33848	0.138757	1.48106	0.0778406	11.5	83	0.4	NW	10	0	3	(1) Yes	3	3	2	(3) Sometimes
5	6	0.15	-0.1	1	1	3	3	1	3	0	3	0.00515864	54.7573	9.33848	0.138757	1.48106	0.0778406	11.5	83	0.4	NW	10	0	4	(1) Yes	3	1	5	(4) Often
5	6	0.05	0.05	1	3	3	2	1	2	2	2	0.00515864	54.7573	9.33848	0.138757	1.48106	0.0778406	11.5	83	0.4	NW	10	0	2	(1) Yes	3	3	2	(3) Sometimes
5	6	-0.0262661	0.0737339	1	3	2	2	2	1	2	2	0.00515864	54.7573	9.33848	0.138757	1.48106	0.0778406	11.5	83	0.4	NW	10	0	2	(1) Yes	3	3	2	(4) Often
5	6	0.252532	-0.207597	1	1	4	4	3	2	0	0	0.00515864	54.7573	9.33848	0.138757	1.48106	0.0778406	11.5	83	0.4	NW	10	0	1	(2) No	2	2	3	(2) Rarely
5	6	-0.05	0.1	1	3	2	2	1	1	3	2	0.00515864	54.7573	9.33848	0.138757	1.48106	0.0778406	11.5	83	0.4	NW	10	0	3	(1) Yes	3	3	1	(2) Rarely
5	6	0.05	-0.102532	2	2	3	3	3	3	2	2	0.00515864	54.7573	9.33848	0.138757	1.48106	0.0778406	11.5	83	0.4	NW	10	0	3	(1) Yes	2	2	3	(4) Often
5	6	0.228798	0.0237339	3	3	3	3	2	2	0	1	0.00515864	54.7573	9.33848	0.138757	1.48106	0.0778406	11.5	83	0.4	NW	10	0	2	(1) Yes	2	2	4	(4) Often
5	6	0.178798	-0.126266	2	1	3	3	1	3	1	1	0.00515864	54.7573	9.33848	0.138757	1.48106	0.0778406	11.5	83	0.4	NW	10	0	2	(1) Yes	2	2	1	(4) Often
5	6	0.0262661	0.0237339	1	2	2	2	1	1	2	1	0.00515864	54.7573	9.33848	0.138757	1.48106	0.0778406	11.5	83	0.4	NW	10	0	3	(1) Yes	3	3	4	(3) Sometimes
5	6	-0.152532	0.102532	1	2	1	1	1	1	3	3	0.00515864	54.7573	9.33848	0.138757	1.48106	0.0778406	11.5	83	0.4	NW	10	0	4	(1) Yes	4	3	2	(2) Rarely
5	6	0.1	0	2	2	3	2	2	2	1	2	0.00515864	54.7573	9.33848	0.138757	1.48106	0.0778406	11.5	83	0.4	NW	10	0	2	(1) Yes	2	1	3	(4) Often
5	6	0.102532	0.15	2	4	3	2	1	1	2	1	0.00515864	54.7573	9.33848	0.138757	1.48106	0.0778406	11.5	83	0.4	NW	10	0	2	(1) Yes	3	2	3	(4) Often
1	7	-0.1	-0.255064	2	1	1	3	4	4	3	1	0.00567291	61.7331	15.1991	0.169816	1.58889	0.0734198	22.6	64	0.4	ESE	262	0.9	3	(2) No	1	3	2	(3) Sometimes
1	7	-0.202532	0.152532	1	3	0	1	1	1	3	3	0.00567291	61.7331	15.1991	0.169816	1.58889	0.0734198	22.6	64	0.4	ESE	262	0.9	5	(1) Yes	4	3	3	(3) Sometimes
1	7	-0.102532	-0.102532	2	2	2	2	4	3	3	2	0.00567291	61.7331	15.1991	0.169816	1.58889	0.0734198	22.6	64	0.4	ESE	262	0.9	3	(1) Yes	3	3	3	(3) Sometimes
1	7	0.0237339	-0.128798	1	2	2	3	3	3	1	2	0.00567291	61.7331	15.1991	0.169816	1.58889	0.0734198	22.6	64	0.4	ESE	262	0.9	3	(1) Yes	2	2	3	(5) Very often
1	7	-0.0262661	-0.178798	1	1	2	3	3	3	2	2	0.00567291	61.7331	15.1991	0.169816	1.58889	0.0734198	22.6	64	0.4	ESE	262	0.9	2	(2) No	2	2	4	(3) Sometimes
1	7	-0.0762661	0.0762661	1	3	1	1	1	2	2	2	0.00567291	61.7331	15.1991	0.169816	1.58889	0.0734198	22.6	64	0.4	ESE	262	0.9	4	(1) Yes	3	3	2	(4) Often
1	7	-0.176266	0.0262661	1	2	0	1	1	2	3	2	0.00567291	61.7331	15.1991	0.169816	1.58889	0.0734198	22.6	64	0.4	ESE	262	0.9	4	(3) I don't know	4	4	3	(2) Rarely
1	7	-0.152532	0.0525322	1	1	1	1	1	1	3	3	0.00567291	61.7331	15.1991	0.169816	1.58889	0.0734198	22.6	64	0.4	ESE	262	0.9	4	(1) Yes	4	2	5	(5) Very often
1	7	0.178798	0.0737339	3	3	3	4	2	1	1	2	0.00567291	61.7331	15.1991	0.169816	1.58889	0.0734198	22.6	64	0.4	ESE	262	0.9	3	(2) No	1	1	4	(5) Very often
2	7	-0.152532	0.0525322	3	1	1	1	3	1	3	3	0.00527746	60.8909	14.3097	0.172905	1.55835	0.0618583	19.6	77	0.4	S	430	2	3	(2) No	3	3	3	(3) Sometimes
2	7	-0.176266	-0.123734	2	0	1	1	2	3	4	2	0.00527746	60.8909	14.3097	0.172905	1.55835	0.0618583	19.6	77	0.4	S	430	2	4	(1) Yes	4	4	2	(3) Sometimes
2	7	-0.173734	-0.178798	1	1	0	3	2	3	4	1	0.00527746	60.8909	14.3097	0.172905	1.55835	0.0618583	19.6	77	0.4	S	430	2	3	(1) Yes	4	4	2	(2) Rarely
2	7	-0.152532	-0.102532	1	2	1	2	3	3	3	2	0.00527746	60.8909	14.3097	0.172905	1.55835	0.0618583	19.6	77	0.4	S	430	2	3	(1) Yes	4	3	3	(3) Sometimes
2	7	-0.178798	0.178798	1	3	1	0	1	1	3	3	0.00527746	60.8909	14.3097	0.172905	1.55835	0.0618583	19.6	77	0.4	S	430	2	4	(1) Yes	4	4	1	(3) Sometimes
2	7	0.1	-0.05	1	2	3	2	1	3	1	2	0.00527746	60.8909	14.3097	0.172905	1.55835	0.0618583	19.6	77	0.4	S	430	2	4	(1) Yes	3	2	3	(3) Sometimes
2	7	-0.152532	0.152532	1	3	1	1	1	1	3	3	0.00527746	60.8909	14.3097	0.172905	1.55835	0.0618583	19.6	77	0.4	S	430	2	4	(1) Yes	4	4	1	(3) Sometimes
2	7	-0.178798	0.0262661	1	2	1	1	2	2	3	3	0.00527746	60.8909	14.3097	0.172905	1.55835	0.0618583	19.6	77	0.4	S	430	2	4	(1) Yes	3	3	1	(3) Sometimes
2	7	0.0525322	0	3	3	2	3	2	3	2	2	0.00527746	60.8909	14.3097	0.172905	1.55835	0.0618583	19.6	77	0.4	S	430	2	3	(1) Yes	3	3	4	(3) Sometimes
3	7	-0.126266	-0.28133	1	1	1	3	4	4	3	1	0.00444206	58.4799	11.9644	0.210608	1.2414	0.0330296	8	43	1.3	ENE	0	0	3	(2) No	4	4	3	(3) Sometimes
3	7	0.0762661	-0.0262661	2	3	3	3	2	3	2	2	0.00444206	58.4799	11.9644	0.210608	1.2414	0.0330296	8	43	1.3	ENE	0	0	2	(2) No	3	2	3	(4) Often
3	7	-0.0762661	0.178798	2	3	2	1	1	1	3	3	0.00444206	58.4799	11.9644	0.210608	1.2414	0.0330296	8	43	1.3	ENE	0	0	3	(1) Yes	3	3	3	(3) Sometimes
3	7	-0.0262661	-0.0762661	2	2	2	2	3	3	2	2	0.00444206	58.4799	11.9644	0.210608	1.2414	0.0330296	8	43	1.3	ENE	0	0	3	(2) No	3	2	3	(4) Often
3	7	0.128798	-0.0262661	2	3	2	3	1	3	1	1	0.00444206	58.4799	11.9644	0.210608	1.2414	0.0330296	8	43	1.3	ENE	0	0	3	(1) Yes	3	2	3	(4) Often
3	7	-0.152532	-0.152532	1	1	1	3	3	3	3	3	0.00444206	58.4799	11.9644	0.210608	1.2414	0.0330296	8	43	1.3	ENE	0	0	3	(1) Yes	4	4	3	(2) Rarely
3	7	-0.128798	-0.0237339	2	2	2	1	3	3	3	3	0.00444206	58.4799	11.9644	0.210608	1.2414	0.0330296	8	43	1.3	ENE	0	0	3	(1) Yes	3	2	3	(5) Very often
3	7	-0.178798	-0.176266	1	0	1	1	3	3	3	2	0.00444206	58.4799	11.9644	0.210608	1.2414	0.0330296	8	43	1.3	ENE	0	0	3	(1) Yes	2	2	4	(3) Sometimes
3	7	0.102532	-0.152532	1	1	2	3	1	3	1	1	0.00444206	58.4799	11.9644	0.210608	1.2414	0.0330296	8	43	1.3	ENE	0	0	2	(1) Yes	2	2	3	(3) Sometimes
3	7	0.05	-0.152532	2	1	2	3	3	3	1	2	0.00444206	58.4799	11.9644	0.210608	1.2414	0.0330296	8	43	1.3	ENE	0	0	3	(2) No	3	2	3	(3) Sometimes
3	7	-0.05	-0.152532	1	1	2	2	2	3	3	1	0.00444206	58.4799	11.9644	0.210608	1.2414	0.0330296	8	43	1.3	ENE	0	0	2	(2) No	2	1	4	(4) Often
3	7	0.0762661	0.0262661	3	3	3	3	2	3	2	3	0.00444206	58.4799	11.9644	0.210608	1.2414	0.0330296	8	43	1.3	ENE	0	0	3	(1) Yes	2	2	5	(5) Very often
3	7	-0.155064	-0.305064	0	0	2	2	4	4	3	2	0.00444206	58.4799	11.9644	0.210608	1.2414	0.0330296	8	43	1.3	ENE	0	0	2	(2) No	2	2	2	(3) Sometimes
3	7	0	-0.205064	1	1	1	3	3	3	1	1	0.00444206	58.4799	11.9644	0.210608	1.2414	0.0330296	8	43	1.3	ENE	0	0	2	(1) Yes	2	2	4	(5) Very often
3	7	-0.128798	-0.278798	1	0	2	1	4	4	3	1	0.00444206	58.4799	11.9644	0.210608	1.2414	0.0330296	8	43	1.3	ENE	0	0	2	(2) No	3	2	4	(3) Sometimes
3	7	-0.102532	-0.152532	1	1	2	2	3	3	3	2	0.00444206	58.4799	11.9644	0.210608	1.2414	0.0330296	8	43	1.3	ENE	0	0	3	(1) Yes	4	3	2	(2) Rarely
3	7	-0.0025322	-0.105064	0	2	1	2	3	2	0	1	0.00444206	58.4799	11.9644	0.210608	1.2414	0.0330296	8	43	1.3	ENE	0	0	3	(1) Yes	1	1	4	(3) Sometimes
4	7	-0.176266	0.128798	1	3	0	1	0	2	3	3	0.0063147	59.5442	13.4943	0.212768	1.4187	0.0464784	9.1	24	2.2	N	11	0	4	(1) Yes	2	2	4	(5) Very often
4	7	-0.102532	0.05	2	4	3	1	3	3	4	2	0.0063147	59.5442	13.4943	0.212768	1.4187	0.0464784	9.1	24	2.2	N	11	0	2	(1) Yes	2	2	4	(3) Sometimes
4	7	0	0.105064	3	2	2	1	1	2	2	3	0.0063147	59.5442	13.4943	0.212768	1.4187	0.0464784	9.1	24	2.2	N	11	0	3	(1) Yes	4	3	4	(5) Very often
4	7	0.1	-0.255064	1	1	3	3	3	4	1	1	0.0063147	59.5442	13.4943	0.212768	1.4187	0.0464784	9.1	24	2.2	N	11	0	2	(2) No	2	1	4	(5) Very often
4	7	0.05	-0.102532	1	1	2	3	2	2	1	2	0.0063147	59.5442	13.4943	0.212768	1.4187	0.0464784	9.1	24	2.2	N	11	0	3	(1) Yes	2	1	4	(4) Often
4	7	0	0.0474678	2	3	2	3	3	1	2	2	0.0063147	59.5442	13.4943	0.212768	1.4187	0.0464784	9.1	24	2.2	N	11	0	2	(2) No	3	2	3	(3) Sometimes
4	7	0	0.202532	2	4	2	1	1	1	2	2	0.0063147	59.5442	13.4943	0.212768	1.4187	0.0464784	9.1	24	2.2	N	11	0	4	(1) Yes	4	4	2	(4) Often
4	7	0.0762661	0.126266	2	3	2	1	1	1	1	1	0.0063147	59.5442	13.4943	0.212768	1.4187	0.0464784	9.1	24	2.2	N	11	0	3	(1) Yes	2	3	4	(4) Often
4	7	-0.0262661	0.178798	2	3	2	1	1	1	2	3	0.0063147	59.5442	13.4943	0.212768	1.4187	0.0464784	9.1	24	2.2	N	11	0	3	(1) Yes	2	2	4	(4) Often
4	7	-0.0262661	0.0762661	2	3	2	2	2	2	2	3	0.0063147	59.5442	13.4943	0.212768	1.4187	0.0464784	9.1	24	2.2	N	11	0	3	(3) I don't know	3	3	4	(5) Very often
4	7	-0.1	0.307597	3	3	1	0	0	0	3	3	0.0063147	59.5442	13.4943	0.212768	1.4187	0.0464784	9.1	24	2.2	N	11	0	4	(1) Yes	4	4	4	(3) Sometimes
4	7	-0.152532	0.152532	1	3	1	1	1	1	3	3	0.0063147	59.5442	13.4943	0.212768	1.4187	0.0464784	9.1	24	2.2	N	11	0	4	(1) Yes	4	4	4	(5) Very often
4	7	-0.1	0.255064	2	4	1	1	0	1	3	3	0.0063147	59.5442	13.4943	0.212768	1.4187	0.0464784	9.1	24	2.2	N	11	0	4	(3) I don't know	4	3	2	(3) Sometimes
4	7	-0.178798	0.0262661	2	3	1	1	3	3	3	3	0.0063147	59.5442	13.4943	0.212768	1.4187	0.0464784	9.1	24	2.2	N	11	0	3	(3) I don't know	3	2	3	(3) Sometimes
4	7	0.102532	0.102532	3	3	2	1	1	2	1	1	0.0063147	59.5442	13.4943	0.212768	1.4187	0.0464784	9.1	24	2.2	N	11	0	3	(2) No	2	2	3	(3) Sometimes
4	7	0.0737339	0.0762661	2	4	4	2	2	3	2	3	0.0063147	59.5442	13.4943	0.212768	1.4187	0.0464784	9.1	24	2.2	N	11	0	3	(1) Yes	2	2	2	(3) Sometimes
4	7	-0.128798	-0.0262661	1	2	1	1	3	2	2	2	0.0063147	59.5442	13.4943	0.212768	1.4187	0.0464784	9.1	24	2.2	N	11	0	3	(2) No	3	3	3	(3) Sometimes
4	7	0	0.205064	3	3	2	1	1	1	2	3	0.0063147	59.5442	13.4943	0.212768	1.4187	0.0464784	9.1	24	2.2	N	11	0	3	(2) No	3	3	3	(4) Often
4	7	0.178798	0.0737339	2	3	3	3	1	1	1	1	0.0063147	59.5442	13.4943	0.212768	1.4187	0.0464784	9.1	24	2.2	N	11	0	2	(2) No	2	2	3	(4) Often
4	7	0.0237339	0.0262661	1	3	2	1	1	3	1	2	0.0063147	59.5442	13.4943	0.212768	1.4187	0.0464784	9.1	24	2.2	N	11	0	3	(1) Yes	2	2	3	(3) Sometimes
5	7	-0.102532	-0.152532	1	1	1	2	3	3	2	2	0.00463973	59.8209	13.6513	0.172114	1.51461	0.0353788	11.5	83	0.4	NW	10	0	2	(1) Yes	3	3	3	(3) Sometimes
5	7	-0.0525322	0.0525322	2	1	2	1	2	1	2	3	0.00463973	59.8209	13.6513	0.172114	1.51461	0.0353788	11.5	83	0.4	NW	10	0	3	(1) Yes	3	2	3	(2) Rarely
5	7	-0.205064	-0.202532	1	0	1	2	4	3	3	3	0.00463973	59.8209	13.6513	0.172114	1.51461	0.0353788	11.5	83	0.4	NW	10	0	3	(1) Yes	3	3	3	(3) Sometimes
5	7	-0.205064	-0.15	1	1	1	1	3	4	3	3	0.00463973	59.8209	13.6513	0.172114	1.51461	0.0353788	11.5	83	0.4	NW	10	0	4	(1) Yes	4	2	4	(3) Sometimes
5	7	0	0.205064	3	3	2	1	1	1	2	3	0.00463973	59.8209	13.6513	0.172114	1.51461	0.0353788	11.5	83	0.4	NW	10	0	4	(1) Yes	3	3	2	(5) Very often
5	7	0.0237339	0.0262661	1	2	2	1	1	2	1	2	0.00463973	59.8209	13.6513	0.172114	1.51461	0.0353788	11.5	83	0.4	NW	10	0	3	(2) No	2	3	3	(5) Very often
5	7	-0.0212017	0.0762661	2	3	1	2	0	2	3	1	0.00463973	59.8209	13.6513	0.172114	1.51461	0.0353788	11.5	83	0.4	NW	10	0	2	(2) No	3	3	2	(1) Never
5	7	-0.102532	-0.1	1	1	1	1	2	3	2	2	0.00463973	59.8209	13.6513	0.172114	1.51461	0.0353788	11.5	83	0.4	NW	10	0	3	(3) I don't know	3	2	3	(2) Rarely
5	7	0.0762661	-0.0762661	3	2	3	3	3	3	2	2	0.00463973	59.8209	13.6513	0.172114	1.51461	0.0353788	11.5	83	0.4	NW	10	0	3	(1) Yes	2	2	3	(3) Sometimes
5	7	-0.102532	-0.202532	1	1	2	2	3	4	3	2	0.00463973	59.8209	13.6513	0.172114	1.51461	0.0353788	11.5	83	0.4	NW	10	0	3	(2) No	3	4	3	(3) Sometimes
5	7	0.0762661	-0.178798	2	1	2	3	3	3	1	1	0.00463973	59.8209	13.6513	0.172114	1.51461	0.0353788	11.5	83	0.4	NW	10	0	3	(2) No	2	2	4	(3) Sometimes
5	7	-0.255064	-0.102532	0	1	0	1	3	2	3	2	0.00463973	59.8209	13.6513	0.172114	1.51461	0.0353788	11.5	83	0.4	NW	10	0	4	(1) Yes	3	4	3	(3) Sometimes
5	7	0.0262661	0.0737339	1	3	2	2	1	1	2	1	0.00463973	59.8209	13.6513	0.172114	1.51461	0.0353788	11.5	83	0.4	NW	10	0	3	(1) Yes	2	2	3	(3) Sometimes
5	7	-0.0525322	-0.102532	1	2	1	3	3	3	1	3	0.00463973	59.8209	13.6513	0.172114	1.51461	0.0353788	11.5	83	0.4	NW	10	0	2	(1) Yes	2	3	3	(2) Rarely
5	7	-0.05	-0.102532	2	2	2	2	3	3	3	1	0.00463973	59.8209	13.6513	0.172114	1.51461	0.0353788	11.5	83	0.4	NW	10	0	3	(2) No	3	3	3	(3) Sometimes
